# Supplementary material for: Mass spectrometry-based absolute quantification of amyloid proteins in pathology tissue specimens: Merits and limitations
Source: PLoS One. 2020 Jul 1;15(7):e0235143. doi: 10.1371/journal.pone.0235143 (PMC7329117; doi:10.1371/journal.pone.0235143)
Supplement: S2 Table — (XLSX) [file pone.0235143.s008.xlsx]

## Sheet: Amyloid_SRM
	S2 Table. List of MS-QBIC target peptides, primer sequences for the production of MS-QBIC peptides, and SRM method for the quantification.
	Target Protein	Sequence	Identified source	Primer sequence(s) for the production of MS-QBIC peptide	Modification: position of calbamidemethylated at Cys (C) residue(s)	Retention Time (min)	RT Window (min)	Polarity	Target peptide or MS-QBIC peptide with stable isotope labeling	Precursor (m/z)	Product (m/z)	Collision Energy (V)
	BSA for MS-QBiC	LVTDLYK	MS-QBIC protocol	NA		15	8	Positive	Target	395.239	577.319	16
											676.387	16
									MS-QBIC	398.25	583.339	16
											682.407	16
	Serum amyloid A-1 & A-2 (SAA-1 & SAA-2)	EANYIGSDK	Data-dependent MS/MS	gatccttaCTTGTCAGAACCAATGTAGTTAGCCTCcttagtcaggtcagtaaccag		10.3	8	Positive	Target	498.735	389.166	20.271
											406.193	20.271
											502.252	20.271
											519.277	20.271
											682.34	20.271
											796.383	20.271
									MS-QBIC	501.745	395.186	20.373
											412.213	20.373
											508.27	20.373
											525.297	20.373
											688.36	20.373
											802.403	20.373
		DPNHFRPAGLPEK	Data-dependent MS/MS	gatccttaCTTCTCAGGCAGACCAGCAGGACGAAAGTGGTTAGGGTCcttagtcaggtcagtaaccag		13.5	10	Positive	Target	493.256	507.79	25.017
											576.319	25.017
											633.341	25.017
											711.403	25.017
											867.504	25.017
											1014.57	24.8716
									MS-QBIC	498.599	717.423	25.2524
											584.334	25.2524
											641.355	25.2524
											515.804	25.2524
											883.533	25.2524
											1030.6	24.9464
		GNYDAAK	Data-dependent MS/MS	gatccttaCTTAGCAGCGTCGTAGTTACCcttagtcaggtcagtaaccag		35	70	Positive	Target	369.674	289.187	15.883
											386.203	15.883
											404.213	15.883
											567.277	15.883
											664.293	15.883
									MS-QBIC	372.685	295.207	15.985
											392.223	15.985
											410.234	15.985
											573.297	15.985
											670.313	15.985
		AYSDMR	Data-dependent MS/MS	gatccttaACGCATGTCAGAGTAAGCcttagtcaggtcagtaaccag		8.5	8	Positive	Target	371.663	508.218	15.9505
											421.186	15.9505
											306.159	15.9505
											654.255	15.9505
											404.159	15.9505
									MS-QBIC	376.667	518.226	16.1207
											431.194	16.1207
											316.167	16.1207
											664.263	16.1207
											414.168	16.1207
	Transthyretin (TTR)	GSPAINVAVHVFR	Data-dependent MS/MS	gatccttaACGAAAAACGTGAACAGCAACGTTAATAGCAGGAGAACCcttagtcaggtcagtaaccag		25.5	8	Positive	Target	683.883	558.314	26.566
											728.42	26.566
											827.488	26.566
											941.531	26.566
											1054.62	26.02
									MS-QBIC	688.887	568.322	26.736
											738.428	26.736
											837.496	26.736
											951.539	26.736
											1064.62	26.09
		ALGISPFHEHAEVVFTANDSGPR	Data-dependent MS/MS	GTAAAAACAACCTCAGCGTGCTCGTGAAAAGGAGAAATACCCAGAGCcttagtcaggtcagtaaccag gatccttaACGAGGACCAGAGTCGTTAGCAGTAAAAACAACCTCAGCGTGCTC		27	8	Positive	Target	817.74	964.448	35
											1063.52	35
											1162.59	35
											1291.63	35
											1362.66	35
									MS-QBIC	821.076	974.456	35
											1073.52	35
											1172.59	35
											1301.63	35
											1372.67	35
		YTIAALLSPYSYSTTAVVTNPK	Data-dependent MS/MS	GCAGTAGTAGAGTAAGAGTAAGGAGACAGCAGAGCAGCAATAGTGTActtagtcaggtcagtaaccag gatccttaCTTAGGGTTAGTAACAACAGCAGTAGTAGAGTAAGAGTAAGG		41	8	Positive	Target	1180.62	1267.65	35
											1430.72	35
											1527.77	35
											1614.8	35
											1727.88	35
									MS-QBIC	1183.63	1273.67	35
											1436.74	35
											1533.79	35
											1620.82	35
											1733.9	35
		TSESGELHGLTTEEEFVEGIYK	Data-dependent MS/MS	AACTCCTCCTCAGTAGTCAGACCGTGCAGCTCACCAGACTCAGAAGTcttagtcaggtcagtaaccag gatccttaCTTGTAAATACCCTCAACAAACTCCTCCTCAGTAGTCAGACC		34	8	Positive	Target	819.055	855.461	35
											984.503	35
											1113.55	35
											1242.59	35
											1343.64	35
									MS-QBIC	821.062	861.481	35
											990.523	35
											1119.57	35
											1248.61	35
											1349.66	35
		AADDTWEPFASGK	Data-dependent MS/MS	gatccttaCTTACCAGAAGCAAAAGGCTCCCAAGTGTCGTCAGCAGCcttagtcaggtcagtaaccag		26.5	8	Positive	Target	697.815	606.324	27.04
											717.356	27.04
											735.367	27.04
											921.446	27.04
											1022.49	26.815
									MS-QBIC	700.825	612.344	27.142
											723.376	27.142
											741.387	27.142
											927.466	27.142
											1028.51	26.857
		VEIDTK	Data-dependent MS/MS	gatccttaCTTAGTGTCAATCTCAACcttagtcaggtcagtaaccag		8.6	8	Positive	Target	352.695	248.16	15.306
											363.187	15.306
											476.271	15.306
											587.303	15.306
											605.314	15.306
									MS-QBIC	355.705	254.18	15.408
											369.207	15.408
											482.291	15.408
											593.323	15.408
											611.334	15.408
		CPLMVK	Data-dependent MS/MS	gatccttaCTTAACCATCAGAGGACActtagtcaggtcagtaaccag	C1(Carbamidomethyl)	12.5	8	Positive	Target	374.198	371.174	16.037
											377.221	16.037
											490.305	16.037
											502.215	16.037
											587.358	16.037
									MS-QBIC	377.208	371.174	16.139
											383.241	16.139
											496.325	16.139
											502.215	16.139
											593.378	16.139
	Immunoglobulin kappa light chain (IGK)	TVAAPSVFIFPPSDEQLK	Data-dependent MS/MS	TGCTCGTCAGAAGGAGGAAAAATAAAAACAGAAGGAGCAGCAACAGTcttagtcaggtcagtaaccag gatccttaCTTCAGCTGCTCGTCAGAAGGAGGAAAAAT		37	8	Positive	Target	973.517	816.409	35
											913.462	35
											1060.53	35
											1173.62	34.677
											1320.68	33.207
									MS-QBIC	976.527	822.429	35
											919.482	35
											1066.55	35
											1179.63	34.72
											1326.7	33.249
		SGTASVVCLLNNFYPR	Data-dependent MS/MS	CGAGGGTAAAAGTTGTTCAGCAGACAAACAACAGAAGCAGTACCAGActtagtcaggtcagtaaccag gatccttaACGAGGGTAAAAGTTGTTCAGCAG	C8(Carbamidomethyl)	41	8	Positive	Target	899.451	810.389	33.895
											923.473	33.895
											1036.56	33.53
											1196.59	31.93
											1295.66	30.939
									MS-QBIC	904.455	820.397	34.066
											933.481	34.066
											1046.57	33.6
											1206.6	32
											1305.66	31.009
		DSTYSLSSTLTLSK	Data-dependent MS/MS	gatcctta CTTAGACAGAGTCAGAGTAGAAGACAGAGAGTAAGTAGAGTCcttagtcaggtcagtaaccag		29.5	8	Positive	Target	751.883	749.44	28.878
											836.472	28.878
											949.556	28.878
											1036.59	28.512
											1199.65	26.882
									MS-QBIC	754.893	755.46	28.98
											842.492	28.98
											955.576	28.98
											1042.61	28.554
											1205.67	26.924
		VYACEVTHQGLSSPVTK	Data-dependent MS/MS	GTAACAGGAGAAGACAGACCCTGGTGAGTAACCTCACAAGCGTAAACcttagtcaggtcagtaaccag gatccttaCTTAGTAACAGGAGAAGACAGACCCTG	C4(Carbamidomethyl)	17.5	8	Positive	Target	625.98	788.451	30.857
											807.401	30.857
											916.509	30.857
											1053.57	30.322
											1154.62	29.311
									MS-QBIC	627.987	794.471	30.945
											810.411	30.945
											922.529	30.945
											1059.59	30.35
											1160.64	29.339
		VDNALQSGNSQESVTEQDSK	Data-dependent MS/MS	TCAGTAACAGACTCCTGAGAGTTACCAGACTGCAGAGCGTTGTCAACcttagtcaggtcagtaaccag gatccttaCTTAGAGTCCTGCTCAGTAACAGACTCCTGAGAGTT		14	8	Positive	Target	712.661	707.32	34.671
											806.389	34.671
											893.421	34.671
											1022.46	34.447
											1150.52	33.166
									MS-QBIC	714.668	713.34	34.759
											812.409	34.759
											899.441	34.759
											1028.48	34.475
											1156.54	33.194
	Immunoglobulin lambda light chain (IGL)	AAPSVTLFPPSSEELQANK	Data-dependent MS/MS	TGCAGCTCCTCAGAAGAAGGAGGAAACAGAGTAACAGAAGGAGCAGCcttagtcaggtcagtaaccag gatccttaCTTGTTAGCCTGCAGCTCCTCAGAAGAAGGAGG		30	8	Positive	Target	993.513	1005.48	35
											1102.54	35
											1199.59	35
											1346.66	33.627
											1459.74	32.496
									MS-QBIC	996.523	1011.5	35
											1108.56	35
											1205.61	35
											1352.68	33.669
											1465.76	32.538
		ATLVCLISDFYPGAVTVAWK	Data-dependent MS/MS	GTAACAGCACCAGGGTAAAAGTCAGAAATCAGACAAACCAGAGTAGCcttagtcaggtcagtaaccag gatccttaCTTCCAAGCAACAGTAACAGCACCAGGGTAAAAGTC	C5(Carbamidomethyl)	50	8	Positive	Target	1106.08	928.525	35
											1091.59	35
											1238.66	35
											1353.68	35
											1440.71	35
									MS-QBIC	1109.09	934.545	35
											1097.61	35
											1244.68	35
											1359.7	35
											1446.73	35
		AGVETTTPSK	Data-dependent MS/MS	gatccttaCTTAGAAGGAGTAGTAGTCTCAACACCAGCcttagtcaggtcagtaaccag		7.5	8	Positive	Target	495.759	331.197	20.17
											533.292	20.17
											634.34	20.17
											745.372	20.17
											763.383	20.17
									MS-QBIC	498.769	337.217	20.272
											539.313	20.272
											640.36	20.272
											751.392	20.272
											769.403	20.272
		SYSCQVTHEGSTVEK	Data-dependent MS/MS	gatccttaCTTCTCAACAGTAGAACCCTCGTGAGTAACCTGACAAGAGTAAGActtagtcaggtcagtaaccag	C4(Carbamidomethyl)	11	8	Positive	Target	856.383	886.426	32.431
											987.474	32.431
											1086.54	31.566
											1214.6	30.285
											1374.63	28.685
									MS-QBIC	859.393	892.446	32.533
											993.494	32.533
											1092.56	31.608
											1220.62	30.327
											1380.65	28.727
		YAASSYLSLTPEQWK	Data-dependent MS/MS	gatccttaCTTCCACTGCTCAGGAGTCAGAGACAGGTAAGAAGAAGCAGCGTActtagtcaggtcagtaaccag		33.2	8	Positive	Target	872.433	687.346	32.977
											788.393	32.977
											988.509	32.977
											1101.59	31.961
											1264.66	30.33
									MS-QBIC	875.443	693.366	33.079
											794.413	33.079
											994.529	33.079
											1107.61	32.003
											1270.68	30.372
	Beta-2-microglobulin (B2M)	VNHVTLSQPK	Data-dependent MS/MS	gatccttaCTTAGGCTGAGACAGAGTAACGTGGTTAACcttagtcaggtcagtaaccag		9.8	8	Positive	Target	374.88	351.177	19.809
											459.256	19.809
											572.34	19.809
											673.387	19.809
											772.456	19.809
									MS-QBIC	376.887	351.177	19.897
											465.276	19.897
											578.36	19.897
											679.408	19.897
											778.476	19.897
		VEHSDLSFSK	Data-dependent MS/MS	gatccttaCTTAGAAAAAGACAGGTCAGAGTGCTCAACcttagtcaggtcagtaaccag		12.4	8	Positive	Target	383.524	468.245	20.189
											568.236	20.189
											581.329	20.189
											696.356	20.189
											783.388	20.189
									MS-QBIC	385.531	474.265	20.277
											568.236	20.277
											587.349	20.277
											702.376	20.277
											789.408	20.277
		SNFLNCYVSGFHPSDIEVDLLK	Data-dependent MS/MS	ATGTCAGAAGGGTGAAAACCAGAAACGTAACAGTTCAGAAAGTTAGActtagtcaggtcagtaaccag gatccttaCTTCAGCAGGTCAACCTCAATGTCAGAAGGGTGAAAACCAGA	C6(Carbamidomethyl)	41	8	Positive	Target	852.081	909.967	35
											1047	35
											1128.61	35
											1265.67	35
											1556.8	35
									MS-QBIC	854.088	912.977	35
											1050.01	35
											1134.63	35
											1271.69	35
											1562.82	35
		IQVYSR	Data-dependent MS/MS	gatccttaACGAGAGTAAACCTGAATcttagtcaggtcagtaaccag		11.5	8	Positive	Target	383.216	425.214	16.343
											507.256	16.343
											524.282	16.343
											635.314	16.343
											652.341	16.343
									MS-QBIC	388.22	435.222	16.514
											517.264	16.514
											534.291	16.514
											645.322	16.514
											662.349	16.514
		DWSFYLLYYTEFTPTEK	Data-dependent MS/MS	TCAGTAGGAGTAAACTCAGTGTAGTACAGCAGGTAAAAAGACCAGTCcttagtcaggtcagtaaccag gatccttaCTTCTCAGTAGGAGTAAACTCAGTGTA		35	8	Positive	Target	1102.02	952.462	35
											1115.53	35
											1278.59	35
											1391.67	35
											1504.76	35
									MS-QBIC	1105.03	958.482	35
											1121.55	35
											1284.61	35
											1397.69	35
											1510.78	35
		DEYACR	Data-dependent MS/MS	gatccttaACGACAAGCGTACTCGTCcttagtcaggtcagtaaccag	C5(Carbamidomethyl)	7.5	8	Positive	Target	407.163	245.076	17.158
											335.149	17.158
											389.16	17.158
											406.186	17.158
											552.223	17.158
											569.25	17.158
									MS-QBIC	412.168	245.076	17.328
											345.157	17.328
											399.168	17.328
											416.194	17.328
											562.231	17.328
											579.258	17.328
	Apolipoprotein A-I (Apo A1)	VSFLSALEEYTK	Data-dependent MS/MS	gatccttaCTTAGTGTACTCCTCCAGAGCAGACAGAAAAGAAACcttagtcaggtcagtaaccag		40.5	8	Positive	Target	693.861	782.393	26.905
											853.43	26.905
											940.462	26.905
											1053.55	26.37
											1200.61	24.899
									MS-QBIC	696.871	788.413	27.008
											859.45	27.008
											946.482	27.008
											1059.57	26.412
											1206.63	24.941
		QGLLPVLESFK	Data-dependent MS/MS	gatccttaCTTAAAAGACTCCAGAACAGGCAGCAGACCCTGcttagtcaggtcagtaaccag		38.2	8	Positive	Target	615.858	510.255	24.253
											623.339	24.253
											722.408	24.253
											819.461	24.253
											932.545	24.253
									MS-QBIC	618.868	516.275	24.356
											629.36	24.356
											728.428	24.356
											825.481	24.356
											938.565	24.356
		DLATVYVDVLK	Data-dependent MS/MS	gatccttaCTTCAGAACGTCAACGTAAACAGTAGCCAGGTCcttagtcaggtcagtaaccag		36.7	8	Positive	Target	618.348	573.36	24.338
											736.423	24.338
											835.492	24.338
											936.54	24.338
											1007.58	24.262
									MS-QBIC	621.358	579.38	24.44
											742.444	24.44
											841.512	24.44
											942.56	24.44
											1013.6	24.304
		EQLGPVTQEFWDNLEK	Data-dependent MS/MS	TTCTCCAGGTTGTCCCAAAACTCCTGAGTAACAGGACCCAGCTGCTCcttagtcaggtcagtaaccag gatccttaCTTCTCCAGGTTGTCCCAAAACTC		38.5	8	Positive	Target	966.971	1080.5	35
											1208.56	34.105
											1309.61	33.095
											1505.73	31.134
											1562.75	30.564
									MS-QBIC	969.981	1086.52	35
											1214.58	34.148
											1315.62	33.137
											1511.75	31.176
											1568.77	30.606
		AKPALEDLR	Data-dependent MS/MS	gatccttaACGCAGGTCCTCCAGAGCAGGCTTAGCcttagtcaggtcagtaaccag		14.2	8	Positive	Target	506.793	407.227	20.545
											532.272	20.545
											645.356	20.545
											716.393	20.545
											813.446	20.545
									MS-QBIC	514.807	412.231	20.817
											542.28	20.817
											655.364	20.817
											726.401	20.817
											823.454	20.817
		LLDNWDSVTSTFSK	Data-dependent MS/MS	gatccttaCTTAGAAAAAGTAGAAGTAACAGAGTCCCAGTTGTCCAGCAGcttagtcaggtcagtaaccag		34	8	Positive	Target	806.896	856.441	30.749
											971.468	30.749
											1157.55	29.173
											1271.59	28.033
											1386.62	26.882
									MS-QBIC	809.906	862.461	30.851
											977.488	30.851
											1163.57	29.215
											1277.61	28.075
											1392.64	26.924
		DYVSQFEGSALGK	Data-dependent MS/MS	gatccttaCTTACCCAGAGCAGAACCCTCAAACTGAGAAACGTAGTCcttagtcaggtcagtaaccag		29.7	8	Positive	Target	700.838	661.351	27.143
											808.419	27.143
											936.478	27.143
											1023.51	26.907
											1122.58	25.917
									MS-QBIC	703.848	667.371	27.245
											814.44	27.245
											942.498	27.245
											1029.53	26.95
											1128.6	25.959
		AELQEGAR	Data-dependent MS/MS	gatccttaACGAGCACCCTCCTGCAGCTCAGCcttagtcaggtcagtaaccag		8.6	8	Positive	Target	437.225	303.177	18.18
											432.22	18.18
											543.252	18.18
											560.278	18.18
											673.362	18.18
									MS-QBIC	442.229	313.185	18.35
											442.228	18.35
											553.26	18.35
											570.286	18.35
											683.371	18.35
		LAEYHAK	Data-dependent MS/MS	gatccttaCTTAGCGTGGTACTCAGCCAGcttagtcaggtcagtaaccag		8	8	Positive	Target	416.222	355.208	17.466
											500.261	17.466
											518.272	17.466
											647.314	17.466
											718.351	17.466
									MS-QBIC	419.232	361.228	17.568
											506.281	17.568
											524.292	17.568
											653.334	17.568
											724.372	17.568
	Apolipoprotein A-II (Apo A2)	EQLTPLIK	Data-dependent MS/MS	gatccttaCTTAATCAGAGGAGTCAGCTGCTCcttagtcaggtcagtaaccag		21.8	8	Positive	Target	471.287	260.196	19.338
											470.333	19.338
											553.37	19.338
											571.381	19.338
											684.465	19.338
									MS-QBIC	474.297	266.217	19.44
											476.353	19.44
											559.39	19.44
											577.401	19.44
											690.485	19.44
		EPCVESLVSQYFQTVTDYGK	Data-dependent MS/MS	GTAACAGTCTGAAAGTACTGAGAAACCAGAGACTCAACACAAGGCTCcttagtcaggtcagtaaccag gatccttaCTTACCGTAGTCAGTAACAGTCTGAAAGTACTGAGA	C3(Carbamidomethyl)	47.2	8	Positive	Target	784.035	783.388	35
											894.42	35
											911.446	35
											1058.52	35
											1221.58	35
									MS-QBIC	786.042	789.408	35
											900.44	35
											917.467	35
											1064.54	35
											1227.6	35
		LLAATVLLLTICSLEGALVR	Designed based on the protein sequence	CCCTCCAGAGAACAAATAGTCAGCAGCAGAACAGTAGCAGCCAGCAGcttagtcaggtcagtaaccag gatccttaACGAACCAGAGCACCCTCCAGAGAACAAATAGTCAG		Unable to detect by MS.
		SPELQAEAK	Designed based on the protein sequence	gatccttaCTTAGCCTCAGCCTGCAGCTCAGGAGActtagtcaggtcagtaaccag		10.6	8	Positive	Target	486.753	418.229	19.864
											546.288	19.864
											659.372	19.864
											788.414	19.864
											885.467	19.864
									MS-QBIC	489.764	424.249	19.966
											552.308	19.966
											665.392	19.966
											794.434	19.966
											891.487	19.966
	Apolipoprotein A-IV (Apo A4)	SELTQQLNALFQDK	Data-dependent MS/MS	gatccttaCTTGTCCTGAAACAGAGCGTTCAGCTGCTGAGTCAGCTCAGActtagtcaggtcagtaaccag		37.6	8	Positive	Target	817.923	835.43	31.123
											948.514	31.123
											1059.55	30.528
											1076.57	30.358
											1204.63	29.077
									MS-QBIC	820.933	841.45	31.226
											954.535	31.226
											1065.57	30.57
											1082.59	30.4
											1210.65	29.119
		LAPLAEDVR	Data-dependent MS/MS	gatccttaACGAACGTCCTCAGCCAGAGGAGCCAGcttagtcaggtcagtaaccag		19	8	Positive	Target	492.28	400.219	20.052
											518.256	20.052
											589.294	20.052
											702.378	20.052
											799.43	20.052
									MS-QBIC	497.284	405.223	20.222
											528.265	20.222
											599.302	20.222
											712.386	20.222
											809.439	20.222
		LVPFATELHER	Data-dependent MS/MS	gatccttaACGCTCGTGCAGCTCAGTAGCAAAAGGAACCAGcttagtcaggtcagtaaccag		22.8	8	Positive	Target	656.356	683.347	25.63
											784.394	25.63
											855.431	25.63
											1002.5	25.605
											1099.55	24.635
									MS-QBIC	661.361	693.355	25.8
											794.403	25.8
											865.44	25.8
											1012.51	25.675
											1109.56	24.705
		LEPYADQLR	Data-dependent MS/MS	gatccttaACGCAGCTGGTCAGCGTAAGGCTCCAGcttagtcaggtcagtaaccag		18.8	8	Positive	Target	552.788	416.261	22.109
											531.288	22.109
											602.325	22.109
											765.388	22.109
											862.441	22.109
									MS-QBIC	557.792	426.269	22.279
											541.296	22.279
											612.333	22.279
											775.397	22.279
											872.45	22.279
		LLPHANEVSQK	Data-dependent MS/MS	gatccttaCTTCTGAGAAACCTCGTTAGCGTGAGGCAGCAGcttagtcaggtcagtaaccag		11.8	8	Positive	Target	618.341	505.256	24.338
											704.357	24.338
											775.394	24.338
											912.453	24.338
											1009.51	24.243
									MS-QBIC	621.351	508.267	24.44
											710.377	24.44
											781.414	24.44
											918.473	24.44
											1015.53	24.285
		LTPYADEFK	Data-dependent MS/MS	gatccttaCTTAAACTCGTCAGCGTAAGGAGTCAGcttagtcaggtcagtaaccag		21	8	Positive	Target	542.271	435.205	21.751
											538.25	21.751
											609.287	21.751
											772.351	21.751
											869.403	21.751
									MS-QBIC	545.282	438.215	21.854
											544.27	21.854
											615.307	21.854
											778.371	21.854
											875.424	21.854
		VNSFFSTFK	Data-dependent MS/MS	gatccttaCTTAAAAGTAGAAAAAAAAGAGTTAACcttagtcaggtcagtaaccag		28.5	8	Positive	Target	538.774	629.329	21.632
											759.371	21.632
											776.397	21.632
											863.429	21.632
											977.472	21.632
									MS-QBIC	541.784	635.349	21.735
											765.391	21.735
											782.417	21.735
											869.449	21.735
											983.492	21.735
		SLAPYAQDTQEK	Data-dependent MS/MS	gatccttaCTTCTCCTGAGTGTCCTGAGCGTAAGGAGCCAGAGActtagtcaggtcagtaaccag		14.5	8	Positive	Target	675.83	620.288	26.292
											748.347	26.292
											819.384	26.292
											982.447	26.292
											1079.5	25.497
									MS-QBIC	678.84	626.308	26.395
											754.367	26.395
											825.404	26.395
											988.467	26.395
											1085.52	25.539
		ALVQQMEQLR	Data-dependent MS/MS	gatccttaACGCAGCTGCTCCATCTGCTGAACCAGAGCcttagtcaggtcagtaaccag		24	8	Positive	Target	608.329	676.344	23.997
											804.403	23.997
											915.435	23.997
											932.461	23.997
											1031.53	23.682
									MS-QBIC	613.333	686.352	24.167
											814.411	24.167
											925.443	24.167
											942.47	24.167
											1041.54	23.752
		LNHQLEGLTFQMK	Data-dependent MS/MS	gatccttaCTTCATCTGAAAAGTCAGACCCTCCAGCTGGTGGTTCAGcttagtcaggtcagtaaccag		25	8	Positive	Target	779.906	824.433	29.831
											953.476	29.831
											1066.56	29.165
											1177.59	28.055
											1194.62	27.885
									MS-QBIC	782.916	830.453	29.933
											959.496	29.933
											1072.58	29.207
											1183.61	28.097
											1200.64	27.927
		IDQNVEELK	Data-dependent MS/MS	gatccttaCTTCAGCTCCTCAACGTTCTGGTCAATcttagtcaggtcagtaaccag		15.5	8	Positive	Target	544.285	617.35	21.82
											714.366	21.82
											731.393	21.82
											859.451	21.82
											974.478	21.82
									MS-QBIC	547.295	623.37	21.922
											720.386	21.922
											737.413	21.922
											865.472	21.922
											980.499	21.922
		IDQTVEELR	Data-dependent MS/MS	gatccttaACGCAGCTCCTCAACAGTCTGGTCAATcttagtcaggtcagtaaccag		17	8	Positive	Target	551.791	546.288	22.075
											645.356	22.075
											746.404	22.075
											874.462	22.075
											989.489	22.075
									MS-QBIC	556.795	556.296	22.245
											655.364	22.245
											756.412	22.245
											884.471	22.245
											999.498	22.245
	Apolipoprotein E (Apo E)	AATVGSLAGQPLQER	Data-dependent MS/MS	gatccttaACGCTCCTGCAGAGGCTGACCAGCCAGAGAACCAACAGTAGCAGCcttagtcaggtcagtaaccag		20.5	8	Positive	Target	749.405	642.356	28.794
											827.437	28.794
											898.474	28.794
											1011.56	28.678
											1155.61	27.238
									MS-QBIC	754.409	652.365	28.964
											837.445	28.964
											908.482	28.964
											1021.57	28.748
											1165.62	27.308
		LGPLVEQGR	Data-dependent MS/MS	gatccttaACGACCCTGCTCAACCAGAGGACCCAGcttagtcaggtcagtaaccag		16	8	Positive	Target	484.78	489.241	19.797
											588.309	19.797
											701.394	19.797
											798.446	19.797
											855.468	19.797
									MS-QBIC	489.784	499.249	19.967
											598.318	19.967
											711.402	19.967
											808.455	19.967
											865.476	19.967
		FWDYLR	Data-dependent MS/MS	gatccttaACGCAGGTAGTCCCAAAActtagtcaggtcagtaaccag		29	8	Positive	Target	450.224	434.239	18.622
											451.266	18.622
											549.266	18.622
											566.293	18.622
											752.372	18.622
									MS-QBIC	455.228	444.248	18.792
											461.274	18.792
											559.275	18.792
											576.301	18.792
											762.38	18.792
		ALMDETMK	Data-dependent MS/MS	gatccttaCTTCATAGTCTCGTCCATCAGAGCcttagtcaggtcagtaaccag		16.2	8	Positive	Target	469.72	379.2	19.285
											490.233	19.285
											508.243	19.285
											623.27	19.285
											754.31	19.285
									MS-QBIC	472.73	385.221	19.387
											496.253	19.387
											514.263	19.387
											629.29	19.387
											760.331	19.387
		AQAWGER	Data-dependent MS/MS	gatccttaACGCTCACCCCAAGCCTGAGCcttagtcaggtcagtaaccag		10.3	8	Positive	Target	409.201	361.183	17.227
											530.235	17.227
											547.262	17.227
											618.299	17.227
											729.331	17.227
									MS-QBIC	414.205	371.191	17.397
											540.244	17.397
											557.27	17.397
											628.307	17.397
											739.339	17.397
		QQTEWQSGQR	Data-dependent MS/MS	gatccttaACGCTGACCAGACTGCCACTCAGTCTGCTGcttagtcaggtcagtaaccag		10	8	Positive	Target	624.292	447.231	24.54
											575.289	24.54
											761.368	24.54
											890.411	24.54
											991.459	24.54
									MS-QBIC	629.296	457.239	24.71
											585.297	24.71
											771.377	24.71
											900.419	24.71
											1001.47	24.695
	Gelsolin	HVVPNEVVVQR	Data-dependent MS/MS	gatccttaACGCTGAACAACAACCTCGTTAGGAACAACGTGcttagtcaggtcagtaaccag		14	8	Positive	Target	638.362	729.425	25.018
											843.468	25.018
											940.521	25.018
											1039.59	24.622
											1138.66	23.632
									MS-QBIC	643.366	739.433	25.188
											853.476	25.188
											950.529	25.188
											1049.6	24.693
											1148.67	23.702
		EVQGFESATFLGYFK	Data-dependent MS/MS	gatccttaCTTAAAGTAACCCAGAAAAGTAGCAGACTCAAAACCCTGAACCTCcttagtcaggtcagtaaccag		40	8	Positive	Target	861.922	875.466	32.619
											946.503	32.619
											1033.54	32.284
											1162.58	30.994
											1366.67	28.953
									MS-QBIC	864.932	881.486	32.722
											952.523	32.722
											1039.56	32.326
											1168.6	31.036
											1372.69	28.995
		TGAQELLR	Data-dependent MS/MS	gatccttaACGCAGCAGCTCCTGAGCACCAGTcttagtcaggtcagtaaccag		15	8	Positive	Target	444.251	401.287	18.419
											530.329	18.419
											658.388	18.419
											729.425	18.419
											786.446	18.419
									MS-QBIC	449.255	411.295	18.589
											540.337	18.589
											668.396	18.589
											739.433	18.589
											796.455	18.589
		QTQVSVLPEGGETPLFK	Data-dependent MS/MS	AACAGAGGAGTCTCACCACCCTCAGGCAGAACAGAAACCTGAGTCTGcttagtcaggtcagtaaccag gatccttaCTTAAACAGAGGAGTCTCACCACCCTC		31.3	8	Positive	Target	915.486	848.451	34.441
											1074.55	33.695
											1187.63	32.564
											1286.7	31.574
											1373.73	30.703
									MS-QBIC	918.496	854.471	34.543
											1080.57	33.737
											1193.65	32.606
											1292.72	31.616
											1379.75	30.745
		AGALNSNDAFVLK	Data-dependent MS/MS	gatccttaCTTCAGAACAAAAGCGTCGTTAGAGTTCAGAGCACCAGCcttagtcaggtcagtaaccag		24.5	8	Positive	Target	660.351	692.397	25.766
											806.44	25.766
											893.472	25.766
											990.489	25.766
											1007.51	25.691
									MS-QBIC	663.361	698.417	25.868
											812.46	25.868
											899.492	25.868
											996.509	25.868
											1013.53	25.733
		AVEVLPK	Data-dependent MS/MS	gatccttaCTTAGGCAGAACCTCAACAGCcttagtcaggtcagtaaccag		14	8	Positive	Target	378.237	244.165	16.174
											357.249	16.174
											456.318	16.174
											567.35	16.174
											585.36	16.174
									MS-QBIC	381.247	250.185	16.276
											363.269	16.276
											462.338	16.276
											573.37	16.276
											591.38	16.276
		FDLVPVPTNLYGDFFTGDAYVILK	Data-dependent MS/MS	GTAAAAAAGTCACCGTACAGGTTAGTAGGAACAGGAACCAGGTCAAActtagtcaggtcagtaaccag gatccttaCTTCAGAATAACGTAAGCGTCACCAGTAAAAAAGTCACCGTACAGGTT		53	8	Positive	Target	902.135	878.498	35
											979.545	35
											1126.61	35
											1445.73	35
											1608.79	35
									MS-QBIC	904.142	884.518	35
											985.565	35
											1132.63	35
											1451.75	35
											1614.81	35
		TPITVVK	Data-dependent MS/MS	gatccttaCTTAACAACAGTAATAGGAGTcttagtcaggtcagtaaccag		12.5	8	Positive	Target	379.245	328.72	16.208
											345.249	16.208
											446.297	16.208
											559.381	16.208
											656.434	16.208
									MS-QBIC	382.255	331.731	16.311
											351.269	16.311
											452.317	16.311
											565.401	16.311
											662.454	16.311
		EPGLQIWR	Data-dependent MS/MS	gatccttaACGCCAAATCTGCAGACCAGGCTCcttagtcaggtcagtaaccag		26	8	Positive	Target	499.775	361.198	20.306
											474.282	20.306
											602.34	20.306
											715.424	20.306
											772.446	20.306
									MS-QBIC	504.779	371.206	20.477
											484.29	20.477
											612.349	20.477
											725.433	20.477
											782.454	20.477
		AQPVQVAEGSEPDGFWEALGGK	Data-dependent MS/MS	CAAAAACCGTCAGGCTCAGAACCCTCAGCAACCTGAACAGGCTGAGCcttagtcaggtcagtaaccag gatccttaCTTACCACCCAGAGCCTCCCAAAAACCGTCAGGCTCAGAACC		36	8	Positive	Target	1136.55	1176.57	35
											1392.64	35
											1449.66	35
											1578.71	35
											1649.74	35
									MS-QBIC	1139.56	1182.59	35
											1398.66	35
											1455.68	35
											1584.73	35
											1655.76	35
		VPVDPATYGQFYGGDSYIILYNYR	Data-dependent MS/MS	GAGTCACCACCGTAAAACTGACCGTAAGTAGCAGGGTCAACAGGAACcttagtcaggtcagtaaccag gatccttaACGGTAGTTGTACAGAATAATGTAAGAGTCACCACCGTAAAACTGACC		41.5	8	Positive	Target	924.45	841.456	35
											954.54	35
											1117.6	35
											1204.63	35
											1433.7	35
									MS-QBIC	927.786	851.464	35
											964.549	35
											1127.61	35
											1214.64	35
											1443.71	35
		VPEARPNSMVVEHPEFLK	Data-dependent MS/MS	AACTCAGGGTGCTCAACAACCATAGAGTTAGGACGAGCCTCAGGAACcttagtcaggtcagtaaccag gatccttaCTTCAGAAACTCAGGGTGCTCAACAACCAT		35	8	Positive	Target	520.523	633.36	26.217
											770.419	26.217
											899.462	26.217
											998.53	26.217
											1211.61	24.101
									MS-QBIC	524.53	639.38	26.393
											776.439	26.393
											905.482	26.393
											1004.55	26.348
											1217.63	24.217
	Fibrinogen alpha chain (FGA)	DSHSLTTNIMEILR	Data-dependent MS/MS	gatccttaACGCAGAATCTCCATAATGTTAGTAGTCAGAGAGTGAGAGTCcttagtcaggtcagtaaccag		36	8	Positive	Target	815.417	888.497	31.038
											989.544	31.038
											1090.59	30.132
											1203.68	29.001
											1290.71	28.131
									MS-QBIC	820.421	898.505	31.208
											999.553	31.208
											1100.6	30.202
											1213.68	29.072
											1300.72	28.201
		GLIDEVNQDFTNR	Data-dependent MS/MS	gatccttaACGGTTAGTAAAGTCCTGGTTAACCTCGTCAATCAGACCcttagtcaggtcagtaaccag		31	8	Positive	Target	760.871	780.363	29.184
											894.406	29.184
											993.474	29.184
											1122.52	27.958
											1237.54	26.808
									MS-QBIC	765.875	790.371	29.354
											904.414	29.354
											1003.48	29.319
											1132.53	28.029
											1247.55	26.878
		MELERPGGNEITR	Data-dependent MS/MS	gatccttaACGAGTAATCTCGTTACCACCAGGACGCTCCAGCTCCATcttagtcaggtcagtaaccag		15.7	8	Positive	Target	501.252	564.791	25.369
											621.333	25.369
											685.855	25.369
											746.379	25.369
											843.431	25.369
									MS-QBIC	507.925	574.799	25.663
											631.342	25.663
											695.863	25.663
											756.387	25.663
											853.44	25.663
		HPDEAAFFDTASTGK	Data-dependent MS/MS	gatccttaCTTACCAGTAGAAGCAGTGTCAAAAAAAGCAGCCTCGTCAGGGTGcttagtcaggtcagtaaccag		19.5	8	Positive	Target	797.363	826.394	30.424
											973.462	30.424
											1244.58	27.979
											1359.61	26.828
											1456.66	25.858
									MS-QBIC	800.373	832.414	30.527
											979.482	30.527
											1250.6	28.021
											1365.63	26.87
											1462.68	25.9
		QLEQVIAK	Data-dependent MS/MS	gatccttaCTTAGCAATAACCTGCTCCAGCTGcttagtcaggtcagtaaccag		13.5	8	Positive	Target	464.777	430.302	19.116
											481.24	19.116
											558.36	19.116
											580.308	19.116
											687.403	19.116
									MS-QBIC	467.787	436.322	19.219
											481.24	19.219
											564.381	19.219
											580.308	19.219
											693.423	19.219
		VQHIQLLQK	Data-dependent MS/MS	gatccttaCTTCTGCAGCAGCTGAATGTGCTGAACcttagtcaggtcagtaaccag		14	8	Positive	Target	553.838	440.274	22.145
											501.339	22.145
											629.398	22.145
											742.482	22.145
											879.541	22.145
									MS-QBIC	556.848	443.284	22.247
											507.359	22.247
											635.418	22.247
											748.502	22.247
											885.561	22.247
		ESSSHHPGIAEFPSR	Data-dependent MS/MS	gatccttaACGAGAAGGAAACTCAGCAATACCAGGGTGGTGAGAAGAAGACTCcttagtcaggtcagtaaccag		13	8	Positive	Target	546.594	635.314	27.364
											706.351	27.364
											819.435	27.364
											876.457	27.364
											973.51	27.364
									MS-QBIC	549.93	645.322	27.511
											716.36	27.511
											829.444	27.511
											886.465	27.511
											983.518	27.511
		MKPVPDLVPGNFK	Data-dependent MS/MS	gatccttaCTTAAAGTTACCAGGAACCAGGTCAGGAACAGGCTTCATcttagtcaggtcagtaaccag		25	8	Positive	Target	721.397	562.298	27.842
											774.45	27.842
											889.477	27.842
											986.53	27.842
											1182.65	26.015
									MS-QBIC	727.417	568.318	28.046
											780.471	28.046
											895.497	28.046
											992.55	28.046
											1188.67	26.16
		QHLPLIK	Data-dependent MS/MS	gatccttaCTTAATCAGAGGCAGGTGCTGcttagtcaggtcagtaaccag		14	8	Positive	Target	424.771	249.098	17.756
											459.235	17.756
											470.333	17.756
											572.319	17.756
											583.417	17.756
									MS-QBIC	427.781	249.098	17.859
											459.235	17.859
											476.353	17.859
											572.319	17.859
											589.437	17.859
		NSLFEYQK	Data-dependent MS/MS	gatccttaCTTCTGGTACTCAAACAGAGAGTTcttagtcaggtcagtaaccag		19.5	8	Positive	Target	514.756	438.234	20.816
											549.266	20.816
											567.277	20.816
											714.345	20.816
											827.429	20.816
									MS-QBIC	517.766	444.254	20.918
											555.286	20.918
											573.297	20.918
											720.365	20.918
											833.449	20.918
		GGSTSYGTGSETESPR	Data-dependent MS/MS	CGAGGAGACTCAGTCTCAGAACCAGTACCGTAAGAAGTAGAACCACCcttagtcaggtcagtaaccag gatccttaACGAGGAGACTCAGTCTCAGAACC		10	8	Positive	Target	786.842	862.39	30.067
											963.437	30.067
											1020.46	29.862
											1183.52	28.231
											1270.55	27.361
									MS-QBIC	791.846	872.398	30.237
											973.446	30.237
											1030.47	29.932
											1193.53	28.302
											1280.56	27.431
		AQLVDMK	Data-dependent MS/MS	gatccttaCTTCATGTCAACCAGCTGAGCcttagtcaggtcagtaaccag		13.5	8	Positive	Target	402.718	278.153	17.006
											393.18	17.006
											492.248	17.006
											605.332	17.006
											716.364	17.006
									MS-QBIC	405.728	284.173	17.109
											399.2	17.109
											498.268	17.109
											611.352	17.109
											722.384	17.109
		LEVDIDIK	Data-dependent MS/MS	gatccttaCTTAATGTCAATGTCAACCTCCAGcttagtcaggtcagtaaccag		25.2	8	Positive	Target	472.769	375.223	19.388
											488.307	19.388
											603.334	19.388
											702.403	19.388
											831.445	19.388
									MS-QBIC	475.779	381.243	19.491
											494.328	19.491
											609.354	19.491
											708.423	19.491
											837.465	19.491
		ALTDMPQMR	Data-dependent MS/MS	gatccttaACGCATCTGAGGCATGTCAGTCAGAGCcttagtcaggtcagtaaccag		20	8	Positive	Target	531.757	645.284	21.394
											662.311	21.394
											777.338	21.394
											861.359	21.394
											878.385	21.394
									MS-QBIC	536.761	655.292	21.564
											672.319	21.564
											787.346	21.564
											871.367	21.564
											888.394	21.564
		TVIGPDGHK	Data-dependent MS/MS	gatccttaCTTGTGACCGTCAGGACCAATAACAGTcttagtcaggtcagtaaccag		7.5	8	Positive	Target	462.251	553.272	19.031
											592.283	19.031
											610.294	19.031
											705.367	19.031
											723.378	19.031
									MS-QBIC	465.261	559.293	19.133
											598.303	19.133
											616.314	19.133
											711.388	19.133
											729.398	19.133
		GSESGIFTNTK	Data-dependent MS/MS	gatccttaCTTAGTGTTAGTAAAAATACCAGACTCAGAACCcttagtcaggtcagtaaccag		14.6	8	Positive	Target	570.78	463.251	22.721
											610.319	22.721
											723.403	22.721
											780.425	22.721
											867.457	22.721
									MS-QBIC	573.79	469.271	22.823
											616.339	22.823
											729.423	22.823
											786.445	22.823
											873.477	22.823
		VSEDLR	Data-dependent MS/MS	gatccttaACGCAGGTCCTCAGAAACcttagtcaggtcagtaaccag		8.7	8	Positive	Target	359.69	403.229	15.544
											514.261	15.544
											532.272	15.544
											601.294	15.544
											619.304	15.544
									MS-QBIC	364.694	413.238	15.714
											524.27	15.714
											542.28	15.714
											611.302	15.714
											629.312	15.714
	Leukocyte cell-derived chemotaxin 2 (LECT2)	LGTLLPLQK	Data-dependent MS/MS	gatccttaCTTCTGCAGAGGCAGCAGAGTACCCAGcttagtcaggtcagtaaccag		25.5	8	Positive	Target	491.818	485.308	20.036
											598.392	20.036
											711.476	20.036
											812.523	20.036
											869.545	20.036
									MS-QBIC	494.828	491.328	20.138
											604.412	20.138
											717.496	20.138
											818.544	20.138
											875.565	20.138
		SSNEIR	Designed based on the protein sequence	gatccttaACGAATCTCGTTAGAAGActtagtcaggtcagtaaccag		9	8	Positive	Target	353.18	288.203	15.322
											417.245	15.322
											514.261	15.322
											531.288	15.322
											618.32	15.322
									MS-QBIC	358.184	298.211	15.492
											427.253	15.492
											524.27	15.492
											541.296	15.492
											628.328	15.492
		NAINNGVR	Designed based on the protein sequence	gatccttaACGAACACCGTTGTTAATAGCGTTcttagtcaggtcagtaaccag		8.2	8	Positive	Target	429.233	445.251	17.908
											542.268	17.908
											559.294	17.908
											672.378	17.908
											743.415	17.908
									MS-QBIC	434.237	455.26	18.078
											552.276	18.078
											569.302	18.078
											682.387	18.078
											753.424	18.078
		HGCGQYSAQR	Designed based on the protein sequence	gatccttaACGCTGAGCAGAGTACTGACCACAACCGTGcttagtcaggtcagtaaccag	C3(Carbamidomethyl)	6	8	Positive	Target	582.254	624.309	23.111
											752.368	23.111
											809.39	23.111
											969.42	23.111
											1026.44	22.846
									MS-QBIC	587.258	634.318	23.281
											762.376	23.281
											819.398	23.281
											979.428	23.281
											1036.45	22.916
		MFYIKPIK	Designed based on the protein sequence	gatccttaCTTAATAGGCTTAATGTAAAACATcttagtcaggtcagtaaccag		Unable to detect by MS.
	Lysozyme	STDYGIFQINSR	Data-dependent MS/MS	gatccttaACGAGAGTTAATCTGAAAAATACCGTAGTCAGTAGActtagtcaggtcagtaaccag		29	8	Positive	Target	700.844	764.404	27.143
											877.489	27.143
											934.51	27.143
											1097.57	26.167
											1212.6	25.017
									MS-QBIC	705.848	774.413	27.313
											887.497	27.313
											944.518	27.313
											1107.58	26.237
											1222.61	25.087
		AWVAWR	Data-dependent MS/MS	gatccttaACGCCAAGCAACCCAAGCcttagtcaggtcagtaaccag		24	8	Positive	Target	394.714	415.208	16.734
											432.235	16.734
											514.277	16.734
											531.303	16.734
											717.383	16.734
									MS-QBIC	399.718	425.217	16.904
											442.243	16.904
											524.285	16.904
											541.312	16.904
											727.391	16.904
		TPGAVNACHLSCSALLQDNIADAVACAK	Data-dependent MS/MS	AGCAGAGCAGAACAAGACAGGTGACAAGCGTTAACAGCACCAGGAGTcttagtcaggtcagtaaccag gatccttaCTTAGCACAAGCAACAGCGTCAGCAATGTTGTCCTGCAGCAGAGCAGAACAAGACAGGTG	C8(Carbamidomethyl), C12(Carbamidomethyl), C26(Carbamidomethyl)	32	8	Positive	Target	976.465	805.387	35
											1032.51	35
											1147.54	35
											1275.6	35
											1388.68	35
									MS-QBIC	978.472	811.407	35
											1038.53	35
											1153.56	35
											1281.62	35
											1394.7	35
		GISLANWMCLAK	Data-dependent MS/MS	gatccttaCTTAGCCAGACACATCCAGTTAGCCAGAGAAATACCcttagtcaggtcagtaaccag	C9(Carbamidomethyl)	38	8	Positive	Target	682.347	808.384	26.514
											922.427	26.514
											993.464	26.514
											1106.55	25.448
											1193.58	24.578
									MS-QBIC	685.357	814.404	26.616
											928.447	26.616
											999.484	26.616
											1112.57	25.49
											1199.6	24.62
		LGMDGYR	Data-dependent MS/MS	gatccttaACGGTAACCGTCCATACCCAGcttagtcaggtcagtaaccag		15	8	Positive	Target	406.192	395.203	17.125
											493.204	17.125
											510.23	17.125
											641.271	17.125
											698.292	17.125
									MS-QBIC	411.196	405.212	17.295
											503.212	17.295
											520.238	17.295
											651.279	17.295
											708.3	17.295
		WESGYNTR	Data-dependent MS/MS	gatccttaACGAGTGTTGTAACCAGACTCCCActtagtcaggtcagtaaccag		12.3	8	Positive	Target	506.728	553.272	20.543
											610.294	20.543
											697.326	20.543
											808.358	20.543
											826.368	20.543
									MS-QBIC	511.732	563.281	20.713
											620.302	20.713
											707.334	20.713
											818.366	20.713
											836.377	20.713
