# Supplementary material for: Mass spectrometry-based absolute quantification of amyloid proteins in pathology tissue specimens: Merits and limitations
Source: PLoS One. 2020 Jul 1;15(7):e0235143. doi: 10.1371/journal.pone.0235143 (PMC7329117; doi:10.1371/journal.pone.0235143)
Supplement: S3 Table — (XLSX) [file pone.0235143.s009.xlsx]

## Sheet: S3 Table
	S3 Table. List of information used for the absolute quantification of amyloid proteins in the tissue samples, including the intensities and heavy/light ratios of MS-QBIC- and tissue-derived peptide signals
				EANYIGSDK (SAA)								DPNHFRPAGLPEK (SAA)								GSPAINVAVHVFR (TTR)								AADDTWEPFASGK (TTR)								TVAAPSVFIFPPSDEQLK (IGK)								SGTASVVCLLNNFYPR (IGK)
Organ	Case	n	raw file ID	Sample area	MS-QBIC area	Area ratio (Sample/ MS-QBIC)	MS-QBIC (pmol)	Estimated peptide abundance (pmol)	LLOQ (pmol)	Sample area volume (mm3)	Estimated peptide concentration (pmol/mm3)	Sample area	MS-QBIC area	Area ratio (Sample/ MS-QBIC)	MS-QBIC (pmol)	Estimated peptide abundance (pmol)	LLOQ (pmol)	Sample area volume (mm3)	Estimated peptide concentration (pmol/mm3)	Sample area	MS-QBIC area	Area ratio (Sample/ MS-QBIC)	MS-QBIC (pmol)	Estimated peptide abundance (pmol)	LLOQ (pmol)	Sample area volume (mm3)	Estimated peptide concentration (pmol/mm3)	Sample area	MS-QBIC area	Area ratio (Sample/ MS-QBIC)	MS-QBIC (pmol)	Estimated peptide abundance (pmol)	LLOQ (pmol)	Sample area volume (mm3)	Estimated peptide concentration (pmol/mm3)	Sample area	MS-QBIC area	Area ratio (Sample/ MS-QBIC)	MS-QBIC (pmol)	Estimated peptide abundance (pmol)	LLOQ (pmol)	Sample area volume (mm3)	Estimated peptide concentration (pmol/mm3)	Sample area	MS-QBIC area	Area ratio (Sample/ MS-QBIC)	MS-QBIC (pmol)	Estimated peptide abundance (pmol)	LLOQ (pmol)
Heart	P1	1	A001	1.61797e+06	69254.3	23.3628	0.00992	0.231759	0.000992	0.00155881	148.677	94936.4	98613.9	0.962708	0.02085	0.0200725	0.001819	0.00155881	12.8768	ND	960695	NA	0.01682	ND	0.003363	0.00155881	NA	ND	728244	NA	0.01271	ND	0.000635	0.00155881	NA	980393	381821	2.56767	0.0056	0.014379	0.00056	0.00155881	9.22432	169928	176309	0.963808	0.0104	0.0100236	0.00052
		2	A002	2.2139e+06	92425	23.9534	0.00992	0.237618	0.000992	0.00155381	152.926	52888.6	119404	0.44294	0.02085	0.0092353	0.001819	0.00155381	5.94365	ND	1.06171e+06	NA	0.01682	ND	0.003363	0.00155381	NA	ND	835890	NA	0.01271	ND	0.000635	0.00155381	NA	957526	413384	2.31631	0.0056	0.0129713	0.00056	0.00155381	8.34809	193568	203594	0.950755	0.0104	0.00988786	0.00052
		3	A003	1.56875e+06	55758.3	28.1348	0.00992	0.279097	0.000992	0.00154816	180.277	35502.4	90795	0.391017	0.02085	0.0081527	0.001819	0.00154816	5.26606	ND	1.1306e+06	NA	0.01682	ND	0.003363	0.00154816	NA	ND	915154	NA	0.01271	ND	0.000635	0.00154816	NA	669888	407173	1.64522	0.0056	0.00921322	0.00056	0.00154816	5.95107	126424	187428	0.67452	0.0104	0.007015	0.00052
	P2	1	A004	518660	58762.4	8.82639	0.00992	0.0875578	0.000992	0.00154115	56.8133	36268.4	118303	0.306571	0.02085	0.006392	0.001819	0.00154115	4.14755	ND	1.18252e+06	NA	0.01682	ND	0.003363	0.00154115	NA	ND	870143	NA	0.01271	ND	0.000635	0.00154115	NA	ND	437669	NA	0.0056	ND	0.00056	0.00154115	NA	ND	209622	NA	0.0104	ND	0.00052
		2	A005	558726	58305.3	9.58277	0.00992	0.0950611	0.000992	0.00187993	50.5663	ND	91689.9	NA	0.02085	ND	0.001819	0.00187993	NA	ND	1.17321e+06	NA	0.01682	ND	0.003363	0.00187993	NA	ND	845506	NA	0.01271	ND	0.000635	0.00187993	NA	221258	456836	0.484326	0.0056	0.00271223	0.00056	0.00187993	1.44273	32859.7	220292	0.149164	0.0104	0.00155131	0.00052
		3	A006	520326	46372.7	11.2205	0.00992	0.111307	0.000992	0.00169793	65.5548	19779.5	117291	0.168636	0.02085	0.00351607	0.001819	0.00169793	2.0708	ND	1.24611e+06	NA	0.01682	ND	0.003363	0.00169793	NA	ND	985332	NA	0.01271	ND	0.000635	0.00169793	NA	202927	459276	0.441841	0.0056	0.00247431	0.00056	0.00169793	1.45725	42061.7	232441	0.180956	0.0104	0.00188195	0.00052
	P3	1	A007	1.99569e+06	141299	14.1239	0.00992	0.140109	0.000992	0.00154846	90.4828	70998.3	106284	0.668003	0.02085	0.0139279	0.001819	0.00154846	8.99466	ND	1.29096e+06	NA	0.01682	ND	0.003363	0.00154846	NA	ND	935339	NA	0.01271	ND	0.000635	0.00154846	NA	656109	433653	1.51298	0.0056	0.0084727	0.00056	0.00154846	5.47169	106830	208273	0.512932	0.0104	0.0053345	0.00052
		2	A008	1.3908e+06	47102	29.5274	0.00992	0.292912	0.000992	0.00148578	197.143	41698.3	113174	0.368444	0.02085	0.00768206	0.001819	0.00148578	5.17039	ND	1.22765e+06	NA	0.01682	ND	0.003363	0.00148578	NA	ND	969164	NA	0.01271	ND	0.000635	0.00148578	NA	427734	474840	0.900797	0.0056	0.00504446	0.00056	0.00148578	3.39516	84774	206770	0.409991	0.0104	0.00426391	0.00052
		3	A009	1.6915e+06	64491.3	26.2284	0.00992	0.260186	0.000992	0.00156966	165.759	57111	101791	0.561061	0.02085	0.0116981	0.001819	0.00156966	7.45265	ND	1.18526e+06	NA	0.01682	ND	0.003363	0.00156966	NA	ND	977275	NA	0.01271	ND	0.000635	0.00156966	NA	543639	418966	1.29757	0.0056	0.00726641	0.00056	0.00156966	4.62929	112651	209826	0.53688	0.0104	0.00558355	0.00052
	P4	1	A010	899070	90998.6	9.88005	0.00992	0.0980101	0.000992	0.00151434	64.7213	24831.4	87822.3	0.282747	0.02085	0.00589527	0.001819	0.00151434	3.89296	ND	1.18076e+06	NA	0.01682	ND	0.003363	0.00151434	NA	ND	947694	NA	0.01271	ND	0.000635	0.00151434	NA	1.02502e+06	423290	2.42155	0.0056	0.0135607	0.00056	0.00151434	8.95485	160901	206495	0.7792	0.0104	0.00810368	0.00052
		2	A011	905066	100849	8.97444	0.00992	0.0890265	0.000992	0.0015086	59.0126	31678.4	80164.7	0.395166	0.02085	0.00823922	0.001819	0.0015086	5.4615	ND	1.0986e+06	NA	0.01682	ND	0.003363	0.0015086	NA	ND	928197	NA	0.01271	ND	0.000635	0.0015086	NA	876548	464290	1.88793	0.0056	0.0105724	0.00056	0.0015086	7.00811	132493	191579	0.691584	0.0104	0.00719247	0.00052
		3	A012	1.50142e+06	108898	13.7874	0.00992	0.136771	0.000992	0.00156844	87.2019	72528.9	119978	0.604516	0.02085	0.0126042	0.001819	0.00156844	8.03611	ND	1.18457e+06	NA	0.01682	ND	0.003363	0.00156844	NA	ND	910128	NA	0.01271	ND	0.000635	0.00156844	NA	1.0612e+06	404903	2.62087	0.0056	0.0146769	0.00056	0.00156844	9.35763	187876	204219	0.919971	0.0104	0.0095677	0.00052
	P5	1	A013	680557	91191.4	7.46295	0.00992	0.0740325	0.000992	0.00145745	50.7959	ND	118781	NA	0.02085	ND	0.001819	0.00145745	NA	ND	1.18171e+06	NA	0.01682	ND	0.003363	0.00145745	NA	ND	1.01579e+06	NA	0.01271	ND	0.000635	0.00145745	NA	247466	431699	0.573238	0.0056	0.00321013	0.00056	0.00145745	2.20257	32746.5	204533	0.160104	0.0104	0.00166508	0.00052
		2	A014	964501	126607	7.61804	0.00992	0.075571	0.000992	0.00152693	49.4921	ND	118830	NA	0.02085	ND	0.001819	0.00152693	NA	ND	1.13628e+06	NA	0.01682	ND	0.003363	0.00152693	NA	ND	969391	NA	0.01271	ND	0.000635	0.00152693	NA	183954	408679	0.45012	0.0056	0.00252067	0.00056	0.00152693	1.65081	ND	203222	NA	0.0104	ND	0.00052
		3	A015	1.41867e+06	82587	17.1778	0.00992	0.170404	0.000992	0.00199116	85.5803	ND	102131	NA	0.02085	ND	0.001819	0.00199116	NA	ND	1.16295e+06	NA	0.01682	ND	0.003363	0.00199116	NA	ND	990735	NA	0.01271	ND	0.000635	0.00199116	NA	191011	450446	0.424048	0.0056	0.00237467	0.00056	0.00199116	1.19261	ND	192134	NA	0.0104	ND	0.00052
	P6	1	A016	3.11981e+06	68565	45.5015	0.00992	0.451375	0.000992	0.00185254	243.652	ND	111372	NA	0.02085	ND	0.001819	0.00185254	NA	ND	1.194e+06	NA	0.01682	ND	0.003363	0.00185254	NA	ND	985119	NA	0.01271	ND	0.000635	0.00185254	NA	244040	431328	0.565788	0.0056	0.00316841	0.00056	0.00185254	1.71031	39938	185406	0.215408	0.0104	0.00224025	0.00052
		2	A017	3.39093e+06	108348	31.2967	0.00992	0.310463	0.000992	0.00191584	162.051	ND	107795	NA	0.02085	ND	0.001819	0.00191584	NA	ND	1.1887e+06	NA	0.01682	ND	0.003363	0.00191584	NA	53886.5	1.00899e+06	0.0534065	0.01271	0.000678797	0.000635	0.00191584	0.354308	285785	488964	0.58447	0.0056	0.00327303	0.00056	0.00191584	1.70841	33003.4	220975	0.149354	0.0104	0.00155328	0.00052
		3	A018	4.75657e+06	114488	41.5464	0.00992	0.41214	0.000992	0.00196879	209.337	ND	127087	NA	0.02085	ND	0.001819	0.00196879	NA	ND	1.17425e+06	NA	0.01682	ND	0.003363	0.00196879	NA	60051.4	984056	0.0610243	0.01271	0.000775619	0.000635	0.00196879	0.393957	349535	466465	0.749327	0.0056	0.00419623	0.00056	0.00196879	2.13138	68059.3	224219	0.303539	0.0104	0.00315681	0.00052
	P7	1	A076	4.31601e+06	206038	20.9477	0.00992	0.207801	0.000992	0.00164286	126.487	35060.1	114719	0.305618	0.02085	0.00637214	0.001819	0.00164286	3.87869	ND	987084	NA	0.01682	ND	0.003363	0.00164286	NA	ND	701775	NA	0.01271	ND	0.000635	0.00164286	NA	6.42143e+06	397498	16.1546	0.0056	0.0904659	0.00056	0.00164286	55.0661	896860	190512	4.70762	0.0104	0.0489593	0.00052
		2	A077	3.8021e+06	153534	24.764	0.00992	0.245658	0.000992	0.00164222	149.589	43996.6	53865.2	0.816791	0.02085	0.0170301	0.001819	0.00164222	10.3702	ND	854061	NA	0.01682	ND	0.003363	0.00164222	NA	ND	729640	NA	0.01271	ND	0.000635	0.00164222	NA	3.57944e+06	449831	7.9573	0.0056	0.0445609	0.00056	0.00164222	27.1346	454187	179738	2.52693	0.0104	0.0262801	0.00052
		3	A078	3.01725e+06	152186	19.8261	0.00992	0.196675	0.000992	0.00196783	99.945	25938.1	55883.1	0.46415	0.02085	0.00967753	0.001819	0.00196783	4.91787	ND	857736	NA	0.01682	ND	0.003363	0.00196783	NA	ND	725429	NA	0.01271	ND	0.000635	0.00196783	NA	2.12469e+06	364973	5.82149	0.0056	0.0326003	0.00056	0.00196783	16.5666	398356	183375	2.17236	0.0104	0.0225925	0.00052
	P8	1	A019	35467.5	124539	0.284791	0.00992	0.00282513	0.000992	0.00187095	1.51	ND	126283	NA	0.02085	ND	0.001819	0.00187095	NA	9.08367e+07	1.2948e+06	70.1551	0.01682	1.18001	0.003363	0.00187095	630.7	9.15365e+06	998894	9.16378	0.01271	0.116472	0.000635	0.00187095	62.2527	556302	484209	1.14889	0.0056	0.00643378	0.00056	0.00187095	3.43878	113246	204995	0.552433	0.0104	0.0057453	0.00052
		2	A020	88886.3	149500	0.594556	0.00992	0.005898	0.000992	0.00148108	3.98223	ND	99518.5	NA	0.02085	ND	0.001819	0.00148108	NA	6.34372e+07	1.34695e+06	47.0968	0.01682	0.792169	0.003363	0.00148108	534.859	7.82972e+06	1.02751e+06	7.62006	0.01271	0.096851	0.000635	0.00148108	65.3922	438651	510452	0.85934	0.0056	0.0048123	0.00056	0.00148108	3.24918	81781.1	211077	0.387446	0.0104	0.00402944	0.00052
		3	A021	28622.6	113860	0.251383	0.00992	0.00249372	0.000992	0.00157322	1.5851	ND	119907	NA	0.02085	ND	0.001819	0.00157322	NA	5.8174e+07	1.47225e+06	39.5137	0.01682	0.664621	0.003363	0.00157322	422.459	7.32204e+06	1.08618e+06	6.74107	0.01271	0.085679	0.000635	0.00157322	54.4609	413316	501290	0.824504	0.0056	0.00461722	0.00056	0.00157322	2.93489	55193.5	207603	0.26586	0.0104	0.00276495	0.00052
	P9	1	A022	ND	126345	NA	0.00992	ND	0.000992	0.00173957	NA	ND	105592	NA	0.02085	ND	0.001819	0.00173957	NA	9.44423e+07	1.42549e+06	66.2524	0.01682	1.11436	0.003363	0.00173957	640.598	1.57503e+07	1.07504e+06	14.6509	0.01271	0.186214	0.000635	0.00173957	107.046	792786	523640	1.51399	0.0056	0.00847835	0.00056	0.00173957	4.87382	90680.4	208228	0.435486	0.0104	0.00452905	0.00052
		2	A023	ND	163775	NA	0.00992	ND	0.000992	0.00151018	NA	ND	141169	NA	0.02085	ND	0.001819	0.00151018	NA	4.83801e+07	1.35048e+06	35.8243	0.01682	0.602565	0.003363	0.00151018	399.002	7.80511e+06	932234	8.37248	0.01271	0.106414	0.000635	0.00151018	70.4646	438916	486842	0.901558	0.0056	0.00504872	0.00056	0.00151018	3.34313	46274.5	193170	0.239553	0.0104	0.00249136	0.00052
		3	A024	ND	163479	NA	0.00992	ND	0.000992	0.00138149	NA	ND	126279	NA	0.02085	ND	0.001819	0.00138149	NA	7.9749e+07	1.51528e+06	52.63	0.01682	0.885237	0.003363	0.00138149	640.784	1.14621e+07	1.0334e+06	11.0916	0.01271	0.140974	0.000635	0.00138149	102.045	812853	546555	1.48723	0.0056	0.0083285	0.00056	0.00138149	6.02863	103367	201494	0.513004	0.0104	0.00533524	0.00052
	P10	1	A025	ND	170847	NA	0.00992	ND	0.000992	0.00146589	NA	ND	122724	NA	0.02085	ND	0.001819	0.00146589	NA	3.45178e+07	1.45194e+06	23.7736	0.01682	0.399872	0.003363	0.00146589	272.784	3.06391e+06	1.05504e+06	2.90405	0.01271	0.0369105	0.000635	0.00146589	25.1796	ND	532166	NA	0.0056	ND	0.00056	0.00146589	NA	ND	182236	NA	0.0104	ND	0.00052
		2	A026	ND	165368	NA	0.00992	ND	0.000992	0.00146823	NA	ND	171353	NA	0.02085	ND	0.001819	0.00146823	NA	5.98267e+07	1.58547e+06	37.7343	0.01682	0.634691	0.003363	0.00146823	432.283	4.43356e+06	1.05779e+06	4.19136	0.01271	0.0532722	0.000635	0.00146823	36.2833	249969	513628	0.486673	0.0056	0.00272537	0.00056	0.00146823	1.85623	ND	177527	NA	0.0104	ND	0.00052
		3	A027	ND	218763	NA	0.00992	ND	0.000992	0.00153911	NA	ND	152377	NA	0.02085	ND	0.001819	0.00153911	NA	3.60191e+07	1.54775e+06	23.2719	0.01682	0.391434	0.003363	0.00153911	254.325	3.59483e+06	1.06216e+06	3.38444	0.01271	0.0430162	0.000635	0.00153911	27.9488	189631	469784	0.403655	0.0056	0.00226047	0.00056	0.00153911	1.46868	ND	159787	NA	0.0104	ND	0.00052
	P11	1	A028	ND	191654	NA	0.00992	ND	0.000992	0.00192203	NA	ND	182000	NA	0.02085	ND	0.001819	0.00192203	NA	5.67754e+07	1.4002e+06	40.5482	0.01682	0.682021	0.003363	0.00192203	354.844	4.71071e+06	1.09306e+06	4.30964	0.01271	0.0547756	0.000635	0.00192203	28.4988	701577	503689	1.39288	0.0056	0.00780011	0.00056	0.00192203	4.05827	83307.7	169060	0.492769	0.0104	0.0051248	0.00052
		2	A029	ND	198415	NA	0.00992	ND	0.000992	0.00179946	NA	ND	151960	NA	0.02085	ND	0.001819	0.00179946	NA	4.24268e+07	1.43725e+06	29.5194	0.01682	0.496517	0.003363	0.00179946	275.925	3.85478e+06	1.02856e+06	3.74774	0.01271	0.0476338	0.000635	0.00179946	26.4712	964203	497382	1.93856	0.0056	0.0108559	0.00056	0.00179946	6.03288	101352	160358	0.632039	0.0104	0.00657321	0.00052
		3	A030	ND	205373	NA	0.00992	ND	0.000992	0.00162486	NA	ND	146806	NA	0.02085	ND	0.001819	0.00162486	NA	4.32774e+07	1.53219e+06	28.2454	0.01682	0.475087	0.003363	0.00162486	292.386	3.02367e+06	1.15622e+06	2.61513	0.01271	0.0332383	0.000635	0.00162486	20.4561	490542	541254	0.906306	0.0056	0.00507531	0.00056	0.00162486	3.12354	52842.8	149355	0.353807	0.0104	0.00367959	0.00052
	P12	1	A031	ND	192763	NA	0.00992	ND	0.000992	0.00149045	NA	ND	144464	NA	0.02085	ND	0.001819	0.00149045	NA	5.70841e+07	1.39325e+06	40.972	0.01682	0.689149	0.003363	0.00149045	462.376	8.0896e+06	1.04738e+06	7.72368	0.01271	0.0981679	0.000635	0.00149045	65.8646	404336	485465	0.832883	0.0056	0.00466415	0.00056	0.00149045	3.12935	38745.4	162890	0.237862	0.0104	0.00247376	0.00052
		2	A032	ND	153020	NA	0.00992	ND	0.000992	0.00162351	NA	ND	123761	NA	0.02085	ND	0.001819	0.00162351	NA	6.72785e+07	1.37001e+06	49.108	0.01682	0.825997	0.003363	0.00162351	508.772	1.00344e+07	1.02104e+06	9.82761	0.01271	0.124909	0.000635	0.00162351	76.9376	911253	495438	1.83929	0.0056	0.0103	0.00056	0.00162351	6.34428	97531.1	146270	0.666786	0.0104	0.00693458	0.00052
		3	A033	77829.2	135970	0.5724	0.00992	0.00567821	0.000992	0.00175231	3.24041	ND	57358.2	NA	0.02085	ND	0.001819	0.00175231	NA	2.27836e+07	317786	71.6947	0.01682	1.20591	0.003363	0.00175231	688.181	5.00009e+06	296055	16.8891	0.01271	0.21466	0.000635	0.00175231	122.501	124180	102573	1.21065	0.0056	0.00677965	0.00056	0.00175231	3.86898	16759.3	50621.4	0.33107	0.0104	0.00344313	0.00052
	P13	1	A034	ND	125483	NA	0.00992	ND	0.000992	0.0015227	NA	ND	87120.7	NA	0.02085	ND	0.001819	0.0015227	NA	3.43675e+07	738296	46.5497	0.01682	0.782966	0.003363	0.0015227	514.196	3.06195e+06	572230	5.35092	0.01271	0.0680102	0.000635	0.0015227	44.6642	340454	272211	1.2507	0.0056	0.00700391	0.00056	0.0015227	4.59966	40494.5	127900	0.316612	0.0104	0.00329276	0.00052
		2	A035	ND	178490	NA	0.00992	ND	0.000992	0.00170496	NA	ND	77302.5	NA	0.02085	ND	0.001819	0.00170496	NA	5.88729e+07	828050	71.0982	0.01682	1.19587	0.003363	0.00170496	701.408	4.92694e+06	622636	7.91304	0.01271	0.100575	0.000635	0.00170496	58.9895	370797	301134	1.23134	0.0056	0.00689549	0.00056	0.00170496	4.04437	51690.2	137263	0.376577	0.0104	0.0039164	0.00052
		3	A036	ND	163788	NA	0.00992	ND	0.000992	0.00170643	NA	ND	73427.7	NA	0.02085	ND	0.001819	0.00170643	NA	3.94762e+07	660143	59.7995	0.01682	1.00583	0.003363	0.00170643	589.433	4.40787e+06	637822	6.91081	0.01271	0.0878364	0.000635	0.00170643	51.4738	284101	275969	1.02947	0.0056	0.00576502	0.00056	0.00170643	3.37841	48764.7	139238	0.350226	0.0104	0.00364235	0.00052
	P14	1	A037	ND	205304	NA	0.00992	ND	0.000992	0.00151576	NA	ND	87647.5	NA	0.02085	ND	0.001819	0.00151576	NA	1.60612e+07	673714	23.8397	0.01682	0.400984	0.003363	0.00151576	264.543	400240	623299	0.642132	0.01271	0.00816149	0.000635	0.00151576	5.38442	338972	298027	1.13739	0.0056	0.00636937	0.00056	0.00151576	4.2021	50914.1	131777	0.386365	0.0104	0.00401819	0.00052
		2	A038	ND	171619	NA	0.00992	ND	0.000992	0.00142893	NA	ND	59251.3	NA	0.02085	ND	0.001819	0.00142893	NA	1.21952e+07	641526	19.0097	0.01682	0.319743	0.003363	0.00142893	223.764	435972	634059	0.687589	0.01271	0.00873925	0.000635	0.00142893	6.11594	696633	259240	2.68721	0.0056	0.0150484	0.00056	0.00142893	10.5312	101814	146178	0.696508	0.0104	0.00724368	0.00052
		3	A039	ND	212618	NA	0.00992	ND	0.000992	0.00176565	NA	ND	62432.6	NA	0.02085	ND	0.001819	0.00176565	NA	2.41396e+07	679674	35.5165	0.01682	0.597387	0.003363	0.00176565	338.338	779979	640827	1.21714	0.01271	0.0154699	0.000635	0.00176565	8.7616	881094	264246	3.33437	0.0056	0.0186725	0.00056	0.00176565	10.5754	126770	136004	0.932106	0.0104	0.0096939	0.00052
	P15	1	A085	ND	172888	NA	0.00992	ND	0.000992	0.00188143	NA	ND	64034.2	NA	0.02085	ND	0.001819	0.00188143	NA	2.81857e+07	915035	30.8028	0.01682	0.518103	0.003363	0.00188143	275.377	2.05109e+06	781691	2.62391	0.01271	0.03335	0.000635	0.00188143	17.7259	565395	319695	1.76855	0.0056	0.00990386	0.00056	0.00188143	5.264	94073.6	154268	0.609806	0.0104	0.00634199	0.00052
		2	A086	ND	153003	NA	0.00992	ND	0.000992	0.00168627	NA	ND	92979.8	NA	0.02085	ND	0.001819	0.00168627	NA	5.10291e+07	1.04893e+06	48.6486	0.01682	0.818269	0.003363	0.00168627	485.254	4.96013e+06	806294	6.15176	0.01271	0.0781889	0.000635	0.00168627	46.3679	842680	334362	2.52027	0.0056	0.0141135	0.00056	0.00168627	8.36965	162491	144771	1.1224	0.0104	0.011673	0.00052
		3	A087	ND	203347	NA	0.00992	ND	0.000992	0.00164848	NA	ND	102687	NA	0.02085	ND	0.001819	0.00164848	NA	6.2051e+07	1.18909e+06	52.1835	0.01682	0.877727	0.003363	0.00164848	532.446	3.94797e+06	566895	6.9642	0.01271	0.088515	0.000635	0.00164848	53.6949	861082	337785	2.5492	0.0056	0.0142755	0.00056	0.00164848	8.6598	171142	181914	0.940787	0.0104	0.00978418	0.00052
	P16	1	A088	59425.5	145379	0.408763	0.00992	0.00405493	0.000992	0.00149307	2.71583	ND	63511.3	NA	0.02085	ND	0.001819	0.00149307	NA	1.49502e+07	1.53215e+06	9.75767	0.01682	0.164124	0.003363	0.00149307	109.924	1.01035e+06	730749	1.38263	0.01271	0.0175732	0.000635	0.00149307	11.7698	350849	355252	0.987606	0.0056	0.00553059	0.00056	0.00149307	3.70418	72307.4	200169	0.361232	0.0104	0.00375681	0.00052
		2	A089	66278.2	83434	0.794378	0.00992	0.00788023	0.000992	0.00193677	4.06875	ND	35737.3	NA	0.02085	ND	0.001819	0.00193677	NA	1.29816e+07	483029	26.8753	0.01682	0.452043	0.003363	0.00193677	233.4	1.148e+06	345456	3.32314	0.01271	0.0422372	0.000635	0.00193677	21.808	365821	171882	2.12833	0.0056	0.0119186	0.00056	0.00193677	6.15387	54326.6	70585	0.769662	0.0104	0.00800448	0.00052
		3	A090	71425.7	126267	0.56567	0.00992	0.00561145	0.000992	0.0016417	3.41807	ND	53853.7	NA	0.02085	ND	0.001819	0.0016417	NA	1.65964e+07	946057	17.5427	0.01682	0.295067	0.003363	0.0016417	179.733	1.26602e+06	469193	2.6983	0.01271	0.0342953	0.000635	0.0016417	20.8901	315067	247563	1.27267	0.0056	0.00712696	0.00056	0.0016417	4.34121	53767	132936	0.404458	0.0104	0.00420637	0.00052
	P17	1	A046	186558	202436	0.921565	0.00992	0.00914193	0.000992	0.00142381	6.42075	ND	64686.1	NA	0.02085	ND	0.001819	0.00142381	NA	ND	589006	NA	0.01682	ND	0.003363	0.00142381	NA	71717	663849	0.108032	0.01271	0.00137309	0.000635	0.00142381	0.964375	3.28424e+07	377108	87.0903	0.0056	0.487706	0.00056	0.00142381	342.536	6.75552e+06	242412	27.868	0.0104	0.289827	0.00052
		2	A047	76195.3	188299	0.40465	0.00992	0.00401413	0.000992	0.00165106	2.43124	ND	62124.3	NA	0.02085	ND	0.001819	0.00165106	NA	ND	579081	NA	0.01682	ND	0.003363	0.00165106	NA	ND	647080	NA	0.01271	ND	0.000635	0.00165106	NA	9.99432e+06	335271	29.8097	0.0056	0.166934	0.00056	0.00165106	101.107	1.76264e+06	172739	10.2041	0.0104	0.106122	0.00052
		3	A048	222370	193389	1.14986	0.00992	0.0114066	0.000992	0.00174578	6.53382	ND	67532.9	NA	0.02085	ND	0.001819	0.00174578	NA	ND	594173	NA	0.01682	ND	0.003363	0.00174578	NA	60900.3	599796	0.101535	0.01271	0.00129051	0.000635	0.00174578	0.739217	1.51932e+07	357427	42.5072	0.0056	0.23804	0.00056	0.00174578	136.352	2.38583e+06	197534	12.0781	0.0104	0.125612	0.00052
	P18	1	A049	48266.5	69147.1	0.698027	0.00992	0.00692443	0.000992	0.00131695	5.25793	ND	ND	NA	ND	ND	0.001819	0.00131695	NA	ND	ND	NA	ND	ND	0.003363	0.00131695	NA	ND	198516	NA	0.01271	ND	0.000635	0.00131695	NA	1.92914e+06	88419.7	21.818	0.0056	0.122181	0.00056	0.00131695	92.7755	1.12296e+06	90152.4	12.4562	0.0104	0.129544	0.00052
		2	A050	228624	190882	1.19773	0.00992	0.0118815	0.000992	0.00158363	7.50268	ND	64138.5	NA	0.02085	ND	0.001819	0.00158363	NA	188717	648351	0.291073	0.01682	0.00489584	0.003363	0.00158363	3.09153	80954.6	640272	0.126438	0.01271	0.00160703	0.000635	0.00158363	1.01477	8.02032e+06	312577	25.6587	0.0056	0.143689	0.00056	0.00158363	90.7337	2.88582e+06	198612	14.5299	0.0104	0.151111	0.00052
		3	A051	342260	191645	1.7859	0.00992	0.0177161	0.000992	0.0014214	12.4639	ND	59610.1	NA	0.02085	ND	0.001819	0.0014214	NA	321960	694935	0.463296	0.01682	0.00779264	0.003363	0.0014214	5.48237	135595	707174	0.191742	0.01271	0.00243704	0.000635	0.0014214	1.71454	1.70531e+07	311857	54.6825	0.0056	0.306222	0.00056	0.0014214	215.437	4.56059e+06	158006	28.8633	0.0104	0.300179	0.00052
	P19	1	A052	ND	158758	NA	0.00992	ND	0.000992	0.00246655	NA	ND	45135.2	NA	0.02085	ND	0.001819	0.00246655	NA	258831	729420	0.354845	0.01682	0.00596849	0.003363	0.00246655	2.41977	112180	606342	0.185011	0.01271	0.00235149	0.000635	0.00246655	0.953351	8.35494e+06	336861	24.8023	0.0056	0.138893	0.00056	0.00246655	56.3106	1.92357e+06	173691	11.0747	0.0104	0.115177	0.00052
		2	A053	24152.3	171900	0.140502	0.00992	0.00139378	0.000992	0.0022202	0.627773	ND	52232.5	NA	0.02085	ND	0.001819	0.0022202	NA	335956	688473	0.487973	0.01682	0.00820771	0.003363	0.0022202	3.69683	168505	638672	0.263837	0.01271	0.00335337	0.000635	0.0022202	1.51039	1.00661e+07	338081	29.7742	0.0056	0.166736	0.00056	0.0022202	75.0994	2.57537e+06	153839	16.7407	0.0104	0.174103	0.00052
		3	A054	ND	178754	NA	0.00992	ND	0.000992	0.00232538	NA	ND	54519.1	NA	0.02085	ND	0.001819	0.00232538	NA	173169	666852	0.259682	0.01682	0.00436785	0.003363	0.00232538	1.87834	65736.8	646989	0.101604	0.01271	0.00129139	0.000635	0.00232538	0.555345	5.73787e+06	360983	15.8951	0.0056	0.0890127	0.00056	0.00232538	38.2788	1.81492e+06	177931	10.2001	0.0104	0.106081	0.00052
	P20	1	A061	ND	177629	NA	0.00992	ND	0.000992	0.00164313	NA	ND	68524.1	NA	0.02085	ND	0.001819	0.00164313	NA	258173	707386	0.364968	0.01682	0.00613876	0.003363	0.00164313	3.73602	130749	649949	0.201168	0.01271	0.00255685	0.000635	0.00164313	1.55608	2.34858e+07	345726	67.932	0.0056	0.380419	0.00056	0.00164313	231.521	4.32813e+06	164987	26.2332	0.0104	0.272825	0.00052
		2	A062	ND	184013	NA	0.00992	ND	0.000992	0.00195988	NA	5791.78	54855.2	0.105583	0.02085	0.0022014	0.001819	0.00195988	1.12323	158258	706147	0.224114	0.01682	0.0037696	0.003363	0.00195988	1.92338	90043.9	725365	0.124136	0.01271	0.00157777	0.000635	0.00195988	0.805033	2.30627e+07	379356	60.7943	0.0056	0.340448	0.00056	0.00195988	173.709	3.60536e+06	159480	22.6069	0.0104	0.235112	0.00052
		3	A063	ND	181410	NA	0.00992	ND	0.000992	0.00184851	NA	9402.33	82006.5	0.114653	0.02085	0.00239052	0.001819	0.00184851	1.29322	138219	615541	0.224549	0.01682	0.00377691	0.003363	0.00184851	2.04322	64256.6	705814	0.091039	0.01271	0.00115711	0.000635	0.00184851	0.625966	1.90467e+07	348620	54.6346	0.0056	0.305954	0.00056	0.00184851	165.514	2.94458e+06	149309	19.7215	0.0104	0.205103	0.00052
	P21	1	A064	113429	173762	0.652787	0.00992	0.00647565	0.000992	0.00073952	8.75655	7394.27	82674.7	0.0894382	0.02085	0.00186479	0.001819	0.00073952	2.52162	ND	718963	NA	0.01682	ND	0.003363	0.00073952	NA	ND	741427	NA	0.01271	ND	0.000635	0.00073952	NA	1.52905e+06	332321	4.60112	0.0056	0.0257663	0.00056	0.00073952	34.8419	221892	155729	1.42486	0.0104	0.0148185	0.00052
		2	A065	72591.2	198660	0.365404	0.00992	0.00362481	0.000992	0.00167658	2.16202	4749.91	110673	0.0429186	0.02085	Below LLOQ	0.001819	0.00167658	NA	ND	688041	NA	0.01682	ND	0.003363	0.00167658	NA	ND	711683	NA	0.01271	ND	0.000635	0.00167658	NA	1.29089e+06	353697	3.64969	0.0056	0.0204383	0.00056	0.00167658	12.1905	195619	168141	1.16342	0.0104	0.0120996	0.00052
		3	A066	78876.1	180169	0.43779	0.00992	0.00434287	0.000992	0.00157738	2.75322	8557.39	56715.3	0.150883	0.02085	0.00314592	0.001819	0.00157738	1.9944	ND	691663	NA	0.01682	ND	0.003363	0.00157738	NA	ND	784502	NA	0.01271	ND	0.000635	0.00157738	NA	922434	352887	2.61397	0.0056	0.0146382	0.00056	0.00157738	9.28008	121468	162130	0.749202	0.0104	0.0077917	0.00052
	P22	1	A040	ND	183320	NA	0.00992	ND	0.000992	0.00203547	NA	ND	50201.4	NA	0.02085	ND	0.001819	0.00203547	NA	195705	589919	0.331749	0.01682	0.00558002	0.003363	0.00203547	2.74139	53413.9	632270	0.0844796	0.01271	0.00107374	0.000635	0.00203547	0.527512	3.99069e+06	280604	14.2218	0.0056	0.0796421	0.00056	0.00203547	39.1271	114314	140934	0.811117	0.0104	0.00843562	0.00052
		2	A041	ND	188999	NA	0.00992	ND	0.000992	0.00212119	NA	ND	52134.2	NA	0.02085	ND	0.001819	0.00212119	NA	122377	515161	0.237551	0.01682	0.0039956	0.003363	0.00212119	1.88366	53014.6	565023	0.0938272	0.01271	0.00119254	0.000635	0.00212119	0.562205	4.59147e+06	235908	19.4629	0.0056	0.108992	0.00056	0.00212119	51.3827	117162	117017	1.00123	0.0104	0.0104128	0.00052
		3	A042	ND	188260	NA	0.00992	ND	0.000992	0.00213223	NA	ND	53818.3	NA	0.02085	ND	0.001819	0.00213223	NA	195662	571843	0.342161	0.01682	0.00575515	0.003363	0.00213223	2.69912	85690.2	599432	0.142952	0.01271	0.00181692	0.000635	0.00213223	0.852124	4.13954e+06	245597	16.855	0.0056	0.0943881	0.00056	0.00213223	44.2673	93721.8	134061	0.699096	0.0104	0.0072706	0.00052
	P23	1	A082	38314.4	180188	0.212635	0.00992	0.00210934	0.000992	0.00141274	1.49308	ND	73196.6	NA	0.02085	ND	0.001819	0.00141274	NA	ND	865811	NA	0.01682	ND	0.003363	0.00141274	NA	61092	771169	0.0792201	0.01271	0.00100689	0.000635	0.00141274	0.712719	7.02268e+06	380446	18.4591	0.0056	0.103371	0.00056	0.00141274	73.1705	786053	197761	3.97477	0.0104	0.0413376	0.00052
		2	A083	72456.6	160935	0.450222	0.00992	0.00446621	0.000992	0.00180577	2.4733	ND	61702.7	NA	0.02085	ND	0.001819	0.00180577	NA	ND	784038	NA	0.01682	ND	0.003363	0.00180577	NA	76732.1	810875	0.0946288	0.01271	0.00120273	0.000635	0.00180577	0.66605	1.04085e+07	387434	26.8653	0.0056	0.150446	0.00056	0.00180577	83.3138	677310	182055	3.72036	0.0104	0.0386918	0.00052
		3	A084	54097.8	174463	0.310082	0.00992	0.00307601	0.000992	0.00156139	1.97005	ND	89391.6	NA	0.02085	ND	0.001819	0.00156139	NA	ND	1.00229e+06	NA	0.01682	ND	0.003363	0.00156139	NA	104510	819135	0.127586	0.01271	0.00162161	0.000635	0.00156139	1.03857	1.12334e+07	422586	26.5825	0.0056	0.148862	0.00056	0.00156139	95.3395	841067	171609	4.90106	0.0104	0.0509711	0.00052
	P24	1	A070	ND	159273	NA	0.00992	ND	0.000992	0.0015146	NA	4818.61	63012.9	0.0764702	0.02085	Below LLOQ	0.001819	0.0015146	NA	903865	830294	1.08861	0.01682	0.0183104	0.003363	0.0015146	12.0893	149560	654691	0.228444	0.01271	0.00290352	0.000635	0.0015146	1.91702	ND	300167	NA	0.0056	ND	0.00056	0.0015146	NA	ND	145482	NA	0.0104	ND	0.00052
		2	A071	ND	128485	NA	0.00992	ND	0.000992	0.00144077	NA	ND	66305.4	NA	0.02085	ND	0.001819	0.00144077	NA	806004	800114	1.00736	0.01682	0.0169438	0.003363	0.00144077	11.7603	117923	643704	0.183194	0.01271	0.0023284	0.000635	0.00144077	1.61608	ND	255824	NA	0.0056	ND	0.00056	0.00144077	NA	ND	129682	NA	0.0104	ND	0.00052
		3	A072	ND	136091	NA	0.00992	ND	0.000992	0.00168366	NA	ND	45783.5	NA	0.02085	ND	0.001819	0.00168366	NA	618573	672281	0.920111	0.01682	0.0154763	0.003363	0.00168366	9.19204	92999.7	623614	0.14913	0.01271	0.00189544	0.000635	0.00168366	1.12579	ND	275411	NA	0.0056	ND	0.00056	0.00168366	NA	ND	131570	NA	0.0104	ND	0.00052
	P25	1	A073	ND	166681	NA	0.00992	ND	0.000992	0.00180477	NA	ND	61797.9	NA	0.02085	ND	0.001819	0.00180477	NA	ND	724964	NA	0.01682	ND	0.003363	0.00180477	NA	ND	674918	NA	0.01271	ND	0.000635	0.00180477	NA	ND	298637	NA	0.0056	ND	0.00056	0.00180477	NA	ND	118187	NA	0.0104	ND	0.00052
		2	A074	ND	89474.8	NA	0.00992	ND	0.000992	0.00153447	NA	ND	50603	NA	0.02085	ND	0.001819	0.00153447	NA	ND	297348	NA	0.01682	ND	0.003363	0.00153447	NA	ND	439650	NA	0.01271	ND	0.000635	0.00153447	NA	ND	164431	NA	0.0056	ND	0.00056	0.00153447	NA	ND	69678.2	NA	0.0104	ND	0.00052
		3	A075	ND	180138	NA	0.00992	ND	0.000992	0.00164738	NA	ND	91448.6	NA	0.02085	ND	0.001819	0.00164738	NA	ND	831092	NA	0.01682	ND	0.003363	0.00164738	NA	ND	765968	NA	0.01271	ND	0.000635	0.00164738	NA	ND	372804	NA	0.0056	ND	0.00056	0.00164738	NA	ND	162064	NA	0.0104	ND	0.00052
	P26	1	A043	ND	193689	NA	0.00992	ND	0.000992	0.00147746	NA	ND	57066.7	NA	0.02085	ND	0.001819	0.00147746	NA	ND	531517	NA	0.01682	ND	0.003363	0.00147746	NA	58715.6	619020	0.0948526	0.01271	0.00120558	0.000635	0.00147746	0.815979	243622	321784	0.7571	0.0056	0.00423976	0.00056	0.00147746	2.86963	49463.5	172017	0.287551	0.0104	0.00299053	0.00052
		2	A044	ND	186522	NA	0.00992	ND	0.000992	0.00152024	NA	ND	53209.1	NA	0.02085	ND	0.001819	0.00152024	NA	ND	572274	NA	0.01682	ND	0.003363	0.00152024	NA	ND	633146	NA	0.01271	ND	0.000635	0.00152024	NA	239207	337838	0.708052	0.0056	0.00396509	0.00056	0.00152024	2.6082	28654.3	188268	0.152199	0.0104	0.00158287	0.00052
		3	A045	ND	155134	NA	0.00992	ND	0.000992	0.00159583	NA	ND	66408.1	NA	0.02085	ND	0.001819	0.00159583	NA	ND	515308	NA	0.01682	ND	0.003363	0.00159583	NA	ND	659982	NA	0.01271	ND	0.000635	0.00159583	NA	202880	306497	0.661931	0.0056	0.00370681	0.00056	0.00159583	2.32281	ND	173624	NA	0.0104	ND	0.00052
	P27	1	A058	ND	196344	NA	0.00992	ND	0.000992	0.0014988	NA	ND	67076.2	NA	0.02085	ND	0.001819	0.0014988	NA	ND	831601	NA	0.01682	ND	0.003363	0.0014988	NA	ND	723148	NA	0.01271	ND	0.000635	0.0014988	NA	172853	354609	0.487446	0.0056	0.0027297	0.00056	0.0014988	1.82125	ND	159385	NA	0.0104	ND	0.00052
		2	A059	ND	171947	NA	0.00992	ND	0.000992	0.00183446	NA	ND	59707.3	NA	0.02085	ND	0.001819	0.00183446	NA	ND	685719	NA	0.01682	ND	0.003363	0.00183446	NA	ND	715463	NA	0.01271	ND	0.000635	0.00183446	NA	151038	333654	0.452679	0.0056	0.002535	0.00056	0.00183446	1.38188	ND	156776	NA	0.0104	ND	0.00052
		3	A060	ND	175072	NA	0.00992	ND	0.000992	0.00163884	NA	ND	58477.7	NA	0.02085	ND	0.001819	0.00163884	NA	ND	691687	NA	0.01682	ND	0.003363	0.00163884	NA	ND	690050	NA	0.01271	ND	0.000635	0.00163884	NA	222272	368181	0.603703	0.0056	0.00338074	0.00056	0.00163884	2.06289	ND	177455	NA	0.0104	ND	0.00052
	P28	1	A067	ND	200285	NA	0.00992	ND	0.000992	0.00173355	NA	4483.94	56121.7	0.0798968	0.02085	Below LLOQ	0.001819	0.00173355	NA	124706	598855	0.20824	0.01682	0.0035026	0.003363	0.00173355	2.02048	77453.8	824287	0.0939646	0.01271	0.00119429	0.000635	0.00173355	0.688928	276457	357665	0.772949	0.0056	0.00432852	0.00056	0.00173355	2.49691	83252.2	99002.7	0.840908	0.0104	0.00874544	0.00052
		2	A068	ND	146579	NA	0.00992	ND	0.000992	0.00161393	NA	5492.18	52515.3	0.104582	0.02085	0.00218054	0.001819	0.00161393	1.35108	215246	854008	0.252042	0.01682	0.00423935	0.003363	0.00161393	2.62673	81429.9	667417	0.122008	0.01271	0.00155072	0.000635	0.00161393	0.960833	124164	322155	0.385418	0.0056	0.00215834	0.00056	0.00161393	1.33732	22140.2	160781	0.137704	0.0104	0.00143212	0.00052
		3	A069	ND	134764	NA	0.00992	ND	0.000992	0.00164499	NA	2464.58	83609	0.0294774	0.02085	Below LLOQ	0.001819	0.00164499	NA	289055	1.24317e+06	0.232515	0.01682	0.00391091	0.003363	0.00164499	2.37747	88903.5	647391	0.137326	0.01271	0.00174541	0.000635	0.00164499	1.06105	130531	272830	0.478433	0.0056	0.00267922	0.00056	0.00164499	1.62872	ND	124887	NA	0.0104	ND	0.00052
	P29	1	A055	ND	194130	NA	0.00992	ND	0.000992	0.0014183	NA	ND	67469.5	NA	0.02085	ND	0.001819	0.0014183	NA	153456	639132	0.240101	0.01682	0.0040385	0.003363	0.0014183	2.84742	61761	676272	0.0913257	0.01271	0.00116075	0.000635	0.0014183	0.818409	173167	362303	0.477961	0.0056	0.00267658	0.00056	0.0014183	1.88718	ND	170366	NA	0.0104	ND	0.00052
		2	A056	ND	177031	NA	0.00992	ND	0.000992	0.00152667	NA	ND	71033.8	NA	0.02085	ND	0.001819	0.00152667	NA	207364	818614	0.253312	0.01682	0.0042607	0.003363	0.00152667	2.79085	66670.9	718908	0.0927391	0.01271	0.00117871	0.000635	0.00152667	0.772082	143968	329328	0.437157	0.0056	0.00244808	0.00056	0.00152667	1.60354	ND	155777	NA	0.0104	ND	0.00052
		3	A057	ND	181367	NA	0.00992	ND	0.000992	0.00129482	NA	ND	65525.2	NA	0.02085	ND	0.001819	0.00129482	NA	ND	684214	NA	0.01682	ND	0.003363	0.00129482	NA	41469.6	722271	0.0574155	0.01271	0.000729751	0.000635	0.00129482	0.563592	ND	338801	NA	0.0056	ND	0.00056	0.00129482	NA	ND	175046	NA	0.0104	ND	0.00052
	P30	1	A079	59640.7	171090	0.348593	0.00992	0.00345805	0.000992	0.00188874	1.83087	ND	76799.9	NA	0.02085	ND	0.001819	0.00188874	NA	ND	1.07008e+06	NA	0.01682	ND	0.003363	0.00188874	NA	ND	792655	NA	0.01271	ND	0.000635	0.00188874	NA	777780	401838	1.93556	0.0056	0.0108391	0.00056	0.00188874	5.73881	89232.1	214535	0.415933	0.0104	0.0043257	0.00052
		2	A080	73073.7	164046	0.445447	0.00992	0.00441883	0.000992	0.00174276	2.53554	ND	62543.4	NA	0.02085	ND	0.001819	0.00174276	NA	ND	925163	NA	0.01682	ND	0.003363	0.00174276	NA	ND	742932	NA	0.01271	ND	0.000635	0.00174276	NA	717424	387720	1.85037	0.0056	0.0103621	0.00056	0.00174276	5.94577	82367.3	202036	0.407686	0.0104	0.00423994	0.00052
		3	A081	53096.9	180409	0.294315	0.00992	0.0029196	0.000992	0.00177554	1.64435	ND	57658.2	NA	0.02085	ND	0.001819	0.00177554	NA	ND	918581	NA	0.01682	ND	0.003363	0.00177554	NA	ND	796660	NA	0.01271	ND	0.000635	0.00177554	NA	542236	368148	1.47288	0.0056	0.00824811	0.00056	0.00177554	4.64541	52585.9	165263	0.318195	0.0104	0.00330923	0.00052
Another organ	P1	1	A091	4.14198e+06	128709	32.181	0.00992	0.319235	0.000992	0.00199465	160.046	6794.97	36516.4	0.18608	0.02085	0.00387977	0.001819	0.00199465	1.94509	ND	648812	NA	0.01682	ND	0.003363	0.00199465	NA	ND	421506	NA	0.01271	ND	0.000635	0.00199465	NA	328397	278606	1.17871	0.0056	0.00660079	0.00056	0.00199465	3.30925	53185.8	138058	0.385241	0.0104	0.00400651	0.00052
		2	A092	7.4725e+06	168464	44.3566	0.00992	0.440017	0.000992	0.00198136	222.078	4597.44	52469.1	0.0876219	0.02085	0.00182692	0.001819	0.00198136	0.922052	ND	838998	NA	0.01682	ND	0.003363	0.00198136	NA	ND	520119	NA	0.01271	ND	0.000635	0.00198136	NA	566413	323937	1.74853	0.0056	0.00979176	0.00056	0.00198136	4.94194	130770	180606	0.724064	0.0104	0.00753027	0.00052
		3	A093	2.593e+06	173970	14.9049	0.00992	0.147857	0.000992	0.00203449	72.675	5407.14	85350.8	0.063352	0.02085	Below LLOQ	0.001819	0.00203449	NA	ND	1.11277e+06	NA	0.01682	ND	0.003363	0.00203449	NA	ND	757362	NA	0.01271	ND	0.000635	0.00203449	NA	207374	401840	0.51606	0.0056	0.00288994	0.00056	0.00203449	1.42047	38271	222287	0.172169	0.0104	0.00179056	0.00052
	P2	1	A094	4.85074e+06	134065	36.182	0.00992	0.358926	0.000992	0.0016633	215.791	ND	62200.4	NA	0.02085	ND	0.001819	0.0016633	NA	ND	652311	NA	0.01682	ND	0.003363	0.0016633	NA	ND	565877	NA	0.01271	ND	0.000635	0.0016633	NA	382238	279747	1.36637	0.0056	0.00765167	0.00056	0.0016633	4.6003	73978.6	136994	0.540012	0.0104	0.00561612	0.00052
		2	A095	3.186e+06	143522	22.1987	0.00992	0.220211	0.000992	0.0016179	136.109	ND	34577.8	NA	0.02085	ND	0.001819	0.0016179	NA	ND	763059	NA	0.01682	ND	0.003363	0.0016179	NA	ND	562771	NA	0.01271	ND	0.000635	0.0016179	NA	358270	271236	1.32088	0.0056	0.00739693	0.00056	0.0016179	4.57193	84946.7	171506	0.495299	0.0104	0.00515111	0.00052
		3	A096	5.56444e+06	155812	35.7125	0.00992	0.354268	0.000992	0.00243511	145.483	ND	56986.4	NA	0.02085	ND	0.001819	0.00243511	NA	ND	861656	NA	0.01682	ND	0.003363	0.00243511	NA	ND	500928	NA	0.01271	ND	0.000635	0.00243511	NA	463173	371769	1.24586	0.0056	0.00697682	0.00056	0.00243511	2.8651	85169.4	176736	0.481901	0.0104	0.00501177	0.00052
	P3	1	A097	7.31319e+06	190406	38.4083	0.00992	0.38101	0.000992	0.00171984	221.538	ND	65415.5	NA	0.02085	ND	0.001819	0.00171984	NA	ND	901186	NA	0.01682	ND	0.003363	0.00171984	NA	ND	547368	NA	0.01271	ND	0.000635	0.00171984	NA	1.12623e+06	335330	3.35858	0.0056	0.018808	0.00056	0.00171984	10.9359	237334	177639	1.33605	0.0104	0.0138949	0.00052
		2	A098	1.13205e+07	192710	58.7437	0.00992	0.582738	0.000992	0.00202051	288.411	ND	70383	NA	0.02085	ND	0.001819	0.00202051	NA	ND	1.02634e+06	NA	0.01682	ND	0.003363	0.00202051	NA	ND	543963	NA	0.01271	ND	0.000635	0.00202051	NA	1.90855e+06	405802	4.70316	0.0056	0.0263377	0.00056	0.00202051	13.0352	311670	167976	1.85545	0.0104	0.0192967	0.00052
		3	A099	4.73106e+06	101021	46.8323	0.00992	0.464577	0.000992	0.00199693	232.645	ND	31511.2	NA	0.02085	ND	0.001819	0.00199693	NA	ND	275513	NA	0.01682	ND	0.003363	0.00199693	NA	ND	352285	NA	0.01271	ND	0.000635	0.00199693	NA	616875	195304	3.15854	0.0056	0.0176878	0.00056	0.00199693	8.8575	129653	86576.8	1.49755	0.0104	0.0155745	0.00052
	P4	1	A100	5.42802e+06	158090	34.335	0.00992	0.340603	0.000992	0.00158392	215.038	ND	52344.1	NA	0.02085	ND	0.001819	0.00158392	NA	ND	897098	NA	0.01682	ND	0.003363	0.00158392	NA	ND	546707	NA	0.01271	ND	0.000635	0.00158392	NA	707609	342531	2.06583	0.0056	0.0115686	0.00056	0.00158392	7.3038	145088	184418	0.786731	0.0104	0.008182	0.00052
		2	A101	1.71378e+06	33792	50.7155	0.00992	0.503098	0.000992	0.00164045	306.683	ND	ND	NA	ND	ND	0.001819	0.00164045	NA	ND	96049.5	NA	0.01682	ND	0.003363	0.00164045	NA	ND	133739	NA	0.01271	ND	0.000635	0.00164045	NA	198362	39184.1	5.0623	0.0056	0.0283489	0.00056	0.00164045	17.2812	30419.3	20876.3	1.45712	0.0104	0.0151541	0.00052
		3	A102	6.63097e+06	155768	42.5696	0.00992	0.422291	0.000992	0.00167789	251.68	ND	65363.1	NA	0.02085	ND	0.001819	0.00167789	NA	ND	822916	NA	0.01682	ND	0.003363	0.00167789	NA	ND	571968	NA	0.01271	ND	0.000635	0.00167789	NA	592467	263308	2.25009	0.0056	0.0126005	0.00056	0.00167789	7.50972	108120	129963	0.831924	0.0104	0.00865201	0.00052
	P5	1	A103	6.4459e+06	159776	40.3432	0.00992	0.400205	0.000992	0.00184179	217.291	ND	43248	NA	0.02085	ND	0.001819	0.00184179	NA	ND	714726	NA	0.01682	ND	0.003363	0.00184179	NA	ND	512081	NA	0.01271	ND	0.000635	0.00184179	NA	367081	260695	1.40809	0.0056	0.00788529	0.00056	0.00184179	4.28132	63091.4	127323	0.495524	0.0104	0.00515345	0.00052
		2	A104	1.21398e+06	42449.8	28.598	0.00992	0.283692	0.000992	0.00159398	177.977	ND	ND	NA	ND	ND	0.001819	0.00159398	NA	ND	126339	NA	0.01682	ND	0.003363	0.00159398	NA	ND	184290	NA	0.01271	ND	0.000635	0.00159398	NA	63999.8	72242.9	0.885896	0.0056	0.00496102	0.00056	0.00159398	3.11235	ND	33564.7	NA	0.0104	ND	0.00052
		3	A105	2.94473e+06	152662	19.2893	0.00992	0.191349	0.000992	0.00164078	116.621	ND	43780.2	NA	0.02085	ND	0.001819	0.00164078	NA	ND	836454	NA	0.01682	ND	0.003363	0.00164078	NA	ND	616897	NA	0.01271	ND	0.000635	0.00164078	NA	476680	277409	1.71833	0.0056	0.00962262	0.00056	0.00164078	5.86466	85930.7	165029	0.520701	0.0104	0.00541529	0.00052
	P6	1	A106	1.08133e+06	45139.1	23.9556	0.00992	0.23764	0.000992	0.00154739	153.574	ND	ND	NA	ND	ND	0.001819	0.00154739	NA	ND	62599.6	NA	0.01682	ND	0.003363	0.00154739	NA	ND	151477	NA	0.01271	ND	0.000635	0.00154739	NA	ND	54835	NA	0.0056	ND	0.00056	0.00154739	NA	ND	20172.8	NA	0.0104	ND	0.00052
		2	A107	7.99525e+06	149712	53.4042	0.00992	0.529769	0.000992	0.00163612	323.796	ND	78319.6	NA	0.02085	ND	0.001819	0.00163612	NA	ND	919887	NA	0.01682	ND	0.003363	0.00163612	NA	ND	615609	NA	0.01271	ND	0.000635	0.00163612	NA	ND	331323	NA	0.0056	ND	0.00056	0.00163612	NA	ND	156870	NA	0.0104	ND	0.00052
		3	A108	8.47565e+06	155766	54.4127	0.00992	0.539774	0.000992	0.00164593	327.945	ND	50047.8	NA	0.02085	ND	0.001819	0.00164593	NA	ND	920445	NA	0.01682	ND	0.003363	0.00164593	NA	ND	556934	NA	0.01271	ND	0.000635	0.00164593	NA	ND	299673	NA	0.0056	ND	0.00056	0.00164593	NA	ND	147841	NA	0.0104	ND	0.00052
	P7	1	A160	5.96582e+06	223228	26.7252	0.00992	0.265114	0.000992	0.00227914	116.322	ND	44061.1	NA	0.02085	ND	0.001819	0.00227914	NA	ND	565849	NA	0.01682	ND	0.003363	0.00227914	NA	ND	527219	NA	0.01271	ND	0.000635	0.00227914	NA	941907	224104	4.20298	0.0056	0.0235367	0.00056	0.00227914	10.327	150150	106890	1.40472	0.0104	0.014609	0.00052
		2	A161	8.0856e+06	251647	32.1308	0.00992	0.318737	0.000992	0.00253999	125.488	ND	84696.4	NA	0.02085	ND	0.001819	0.00253999	NA	ND	1.07093e+06	NA	0.01682	ND	0.003363	0.00253999	NA	ND	767826	NA	0.01271	ND	0.000635	0.00253999	NA	1.54179e+06	358314	4.30292	0.0056	0.0240963	0.00056	0.00253999	9.48678	258194	152708	1.69077	0.0104	0.017584	0.00052
		3	A162	7.02268e+06	272640	25.758	0.00992	0.25552	0.000992	0.00225304	113.411	ND	55219.6	NA	0.02085	ND	0.001819	0.00225304	NA	ND	909560	NA	0.01682	ND	0.003363	0.00225304	NA	ND	735894	NA	0.01271	ND	0.000635	0.00225304	NA	1.34108e+06	333373	4.02276	0.0056	0.0225275	0.00056	0.00225304	9.9987	227821	164728	1.38301	0.0104	0.0143833	0.00052
	P8	1	A109	84795.7	159292	0.532328	0.00992	0.00528069	0.000992	0.00184323	2.86491	ND	53750.6	NA	0.02085	ND	0.001819	0.00184323	NA	6.49698e+07	837760	77.5518	0.01682	1.30442	0.003363	0.00184323	707.683	7.33718e+06	564504	12.9976	0.01271	0.165199	0.000635	0.00184323	89.6248	242950	237507	1.02292	0.0056	0.00572834	0.00056	0.00184323	3.10777	54298.3	130287	0.41676	0.0104	0.0043343	0.00052
		2	A110	38964.9	156058	0.249682	0.00992	0.00247684	0.000992	0.00164139	1.50899	ND	38685	NA	0.02085	ND	0.001819	0.00164139	NA	5.06099e+07	822725	61.515	0.01682	1.03468	0.003363	0.00164139	630.369	5.87374e+06	530087	11.0807	0.01271	0.140836	0.000635	0.00164139	85.8028	265283	252225	1.05177	0.0056	0.00588991	0.00056	0.00164139	3.58837	44102.2	113498	0.388571	0.0104	0.00404114	0.00052
		3	A111	74660.2	142528	0.523827	0.00992	0.00519637	0.000992	0.00213925	2.42906	ND	54493.9	NA	0.02085	ND	0.001819	0.00213925	NA	6.48194e+07	842602	76.9277	0.01682	1.29392	0.003363	0.00213925	604.849	8.3564e+06	559196	14.9436	0.01271	0.189933	0.000635	0.00213925	88.7848	277411	306219	0.905924	0.0056	0.00507318	0.00056	0.00213925	2.37147	67651.5	157199	0.430355	0.0104	0.00447569	0.00052
	P9	1	A112	ND	158263	NA	0.00992	ND	0.000992	0.00176084	NA	ND	51170.4	NA	0.02085	ND	0.001819	0.00176084	NA	4.0842e+07	908214	44.9696	0.01682	0.756388	0.003363	0.00176084	429.561	1.05207e+07	622080	16.9122	0.01271	0.214954	0.000635	0.00176084	122.074	425521	266056	1.59937	0.0056	0.00895644	0.00056	0.00176084	5.08646	95411.9	173072	0.551283	0.0104	0.00573334	0.00052
		2	A113	ND	96574.3	NA	0.00992	ND	0.000992	0.00162518	NA	ND	25813.7	NA	0.02085	ND	0.001819	0.00162518	NA	2.08812e+07	487004	42.8768	0.01682	0.721187	0.003363	0.00162518	443.758	5.9924e+06	367190	16.3196	0.01271	0.207422	0.000635	0.00162518	127.63	319588	212457	1.50424	0.0056	0.00842377	0.00056	0.00162518	5.18328	66508.6	69444.9	0.957716	0.0104	0.00996025	0.00052
		3	A114	ND	160085	NA	0.00992	ND	0.000992	0.00165585	NA	ND	53545	NA	0.02085	ND	0.001819	0.00165585	NA	5.06625e+07	1.00286e+06	50.518	0.01682	0.849712	0.003363	0.00165585	513.158	1.01978e+07	651732	15.6473	0.01271	0.198877	0.000635	0.00165585	120.106	779829	313604	2.48667	0.0056	0.0139253	0.00056	0.00165585	8.40979	166103	158042	1.05101	0.0104	0.0109305	0.00052
	P10	1	A115	ND	168727	NA	0.00992	ND	0.000992	0.00164449	NA	ND	44483.7	NA	0.02085	ND	0.001819	0.00164449	NA	3.47762e+07	914733	38.0179	0.01682	0.639461	0.003363	0.00164449	388.85	1.43452e+06	647583	2.21518	0.01271	0.028155	0.000635	0.00164449	17.1208	238756	340728	0.700724	0.0056	0.00392405	0.00056	0.00164449	2.38618	ND	164485	NA	0.0104	ND	0.00052
		2	A116	ND	170094	NA	0.00992	ND	0.000992	0.0015245	NA	ND	37247.6	NA	0.02085	ND	0.001819	0.0015245	NA	4.16046e+07	926162	44.9216	0.01682	0.755581	0.003363	0.0015245	495.625	1.26115e+06	645015	1.95522	0.01271	0.0248509	0.000635	0.0015245	16.301	243452	327669	0.742982	0.0056	0.0041607	0.00056	0.0015245	2.72922	56761.1	162308	0.349711	0.0104	0.00363699	0.00052
		3	A117	ND	148882	NA	0.00992	ND	0.000992	0.00158125	NA	ND	39187.3	NA	0.02085	ND	0.001819	0.00158125	NA	3.18873e+07	742517	42.9448	0.01682	0.722332	0.003363	0.00158125	456.811	1.01505e+06	629576	1.61227	0.01271	0.020492	0.000635	0.00158125	12.9594	219258	286716	0.764722	0.0056	0.00428244	0.00056	0.00158125	2.70826	43175.4	115042	0.3753	0.0104	0.00390312	0.00052
	P11	1	A118	ND	169218	NA	0.00992	ND	0.000992	0.00214108	NA	ND	56966.3	NA	0.02085	ND	0.001819	0.00214108	NA	2.9465e+07	742830	39.6659	0.01682	0.66718	0.003363	0.00214108	311.609	2.09819e+06	574179	3.65425	0.01271	0.0464455	0.000635	0.00214108	21.6925	152480	299901	0.508435	0.0056	0.00284723	0.00056	0.00214108	1.32981	ND	159905	NA	0.0104	ND	0.00052
		2	A119	ND	154021	NA	0.00992	ND	0.000992	0.00159265	NA	ND	36778.9	NA	0.02085	ND	0.001819	0.00159265	NA	3.91764e+07	807923	48.4903	0.01682	0.815606	0.003363	0.00159265	512.107	2.60948e+06	654318	3.98809	0.01271	0.0506887	0.000635	0.00159265	31.8266	188270	311510	0.604381	0.0056	0.00338453	0.00056	0.00159265	2.12509	ND	134722	NA	0.0104	ND	0.00052
		3	A120	ND	168760	NA	0.00992	ND	0.000992	0.00163955	NA	ND	62934.2	NA	0.02085	ND	0.001819	0.00163955	NA	5.34792e+07	922491	57.9726	0.01682	0.975099	0.003363	0.00163955	594.736	2.60334e+06	626854	4.15303	0.01271	0.052785	0.000635	0.00163955	32.1948	395353	334614	1.18152	0.0056	0.0066165	0.00056	0.00163955	4.03556	54546.9	173683	0.314059	0.0104	0.00326622	0.00052
	P14	1	A121	ND	122266	NA	0.00992	ND	0.000992	0.00155289	NA	ND	56967.2	NA	0.02085	ND	0.001819	0.00155289	NA	2.23125e+07	531413	41.9872	0.01682	0.706225	0.003363	0.00155289	454.781	1.84949e+06	440157	4.20189	0.01271	0.053406	0.000635	0.00155289	34.3914	503845	217299	2.31867	0.0056	0.0129845	0.00056	0.00155289	8.36153	86755.8	104475	0.830401	0.0104	0.00863618	0.00052
		2	A122	ND	127927	NA	0.00992	ND	0.000992	0.00185754	NA	ND	42723.5	NA	0.02085	ND	0.001819	0.00185754	NA	1.12428e+07	424963	26.456	0.01682	0.444991	0.003363	0.00185754	239.559	1.35754e+06	398748	3.4045	0.01271	0.0432712	0.000635	0.00185754	23.2949	386223	193346	1.99757	0.0056	0.0111864	0.00056	0.00185754	6.02217	43009.3	81634.4	0.526852	0.0104	0.00547926	0.00052
		3	A123	ND	158843	NA	0.00992	ND	0.000992	0.00164231	NA	ND	46846.9	NA	0.02085	ND	0.001819	0.00164231	NA	1.87646e+07	840436	22.3272	0.01682	0.375543	0.003363	0.00164231	228.667	1.04127e+06	641576	1.62298	0.01271	0.0206281	0.000635	0.00164231	12.5604	609661	314609	1.93784	0.0056	0.0108519	0.00056	0.00164231	6.60771	93266.3	141337	0.659887	0.0104	0.00686283	0.00052
	P15	1	A169	ND	309671	NA	0.00992	ND	0.000992	0.00205374	NA	ND	104501	NA	0.02085	ND	0.001819	0.00205374	NA	6.43871e+07	1.01092e+06	63.6914	0.01682	1.07129	0.003363	0.00205374	521.629	5.37965e+06	752238	7.15153	0.01271	0.090896	0.000635	0.00205374	44.2588	1.1009e+06	359524	3.06209	0.0056	0.0171477	0.00056	0.00205374	8.34951	200327	179386	1.11673	0.0104	0.011614	0.00052
		2	A170	ND	312863	NA	0.00992	ND	0.000992	0.00186539	NA	ND	69776.3	NA	0.02085	ND	0.001819	0.00186539	NA	3.94296e+07	996816	39.5555	0.01682	0.665324	0.003363	0.00186539	356.667	4.23898e+06	730089	5.80611	0.01271	0.0737957	0.000635	0.00186539	39.5604	765436	376374	2.03371	0.0056	0.0113888	0.00056	0.00186539	6.10531	107799	165332	0.652018	0.0104	0.00678098	0.00052
		3	A171	ND	316272	NA	0.00992	ND	0.000992	0.0019227	NA	ND	96752.9	NA	0.02085	ND	0.001819	0.0019227	NA	1.0317e+08	2.49235e+06	41.3948	0.01682	0.69626	0.003363	0.0019227	362.126	4.27924e+06	789013	5.42354	0.01271	0.0689331	0.000635	0.0019227	35.8523	675731	409248	1.65115	0.0056	0.00924645	0.00056	0.0019227	4.8091	148760	210769	0.705797	0.0104	0.00734029	0.00052
	P16	1	A172	ND	57447	NA	0.00992	ND	0.000992	0.00157734	NA	ND	ND	NA	ND	ND	0.001819	0.00157734	NA	ND	ND	NA	ND	ND	0.003363	0.00157734	NA	120285	112909	1.06532	0.01271	0.0135402	0.000635	0.00157734	8.58421	ND	56389.5	NA	0.0056	ND	0.00056	0.00157734	NA	ND	13854.6	NA	0.0104	ND	0.00052
		2	A173	ND	282101	NA	0.00992	ND	0.000992	0.00158076	NA	ND	86145.5	NA	0.02085	ND	0.001819	0.00158076	NA	1.39935e+07	940229	14.8831	0.01682	0.250334	0.003363	0.00158076	158.363	652400	796665	0.818913	0.01271	0.0104084	0.000635	0.00158076	6.58442	288428	313027	0.921416	0.0056	0.00515993	0.00056	0.00158076	3.26421	55482.6	138055	0.401887	0.0104	0.00417963	0.00052
		3	A174	ND	335831	NA	0.00992	ND	0.000992	0.00152131	NA	ND	83188	NA	0.02085	ND	0.001819	0.00152131	NA	1.34051e+07	999813	13.4076	0.01682	0.225516	0.003363	0.00152131	148.238	734276	702929	1.04459	0.01271	0.0132768	0.000635	0.00152131	8.72721	341554	350677	0.973984	0.0056	0.00545431	0.00056	0.00152131	3.58527	52257.6	147584	0.354087	0.0104	0.00368251	0.00052
	P17	1	A130	ND	159480	NA	0.00992	ND	0.000992	0.00209802	NA	ND	44794.5	NA	0.02085	ND	0.001819	0.00209802	NA	ND	343805	NA	0.01682	ND	0.003363	0.00209802	NA	ND	355288	NA	0.01271	ND	0.000635	0.00209802	NA	1.93832e+06	184603	10.4999	0.0056	0.0587996	0.00056	0.00209802	28.0262	241988	82583.5	2.93022	0.0104	0.0304743	0.00052
		2	A131	ND	66199.8	NA	0.00992	ND	0.000992	0.0018646	NA	ND	ND	NA	ND	ND	0.001819	0.0018646	NA	ND	ND	NA	ND	ND	0.003363	0.0018646	NA	ND	102535	NA	0.01271	ND	0.000635	0.0018646	NA	619302	34712.2	17.841	0.0056	0.0999098	0.00056	0.0018646	53.5824	105515	20205.5	5.22207	0.0104	0.0543096	0.00052
		3	A132	ND	182997	NA	0.00992	ND	0.000992	0.00266821	NA	ND	46087.8	NA	0.02085	ND	0.001819	0.00266821	NA	ND	434425	NA	0.01682	ND	0.003363	0.00266821	NA	ND	393838	NA	0.01271	ND	0.000635	0.00266821	NA	1.89518e+06	226064	8.38335	0.0056	0.0469468	0.00056	0.00266821	17.5949	235466	100394	2.34543	0.0104	0.0243924	0.00052
	P18	1	A133	77206.2	181381	0.425657	0.00992	0.00422252	0.000992	0.00161127	2.62062	ND	32585	NA	0.02085	ND	0.001819	0.00161127	NA	ND	385554	NA	0.01682	ND	0.003363	0.00161127	NA	ND	359174	NA	0.01271	ND	0.000635	0.00161127	NA	1.32713e+06	173237	7.66075	0.0056	0.0429002	0.00056	0.00161127	26.6251	371335	88685	4.18712	0.0104	0.043546	0.00052
		2	A134	68955.3	154607	0.446004	0.00992	0.00442436	0.000992	0.00178407	2.47992	ND	44092.9	NA	0.02085	ND	0.001819	0.00178407	NA	ND	333156	NA	0.01682	ND	0.003363	0.00178407	NA	ND	377420	NA	0.01271	ND	0.000635	0.00178407	NA	2.31577e+06	193773	11.951	0.0056	0.0669253	0.00056	0.00178407	37.5127	626918	89119.1	7.03462	0.0104	0.07316	0.00052
		3	A135	121862	161849	0.752938	0.00992	0.00746914	0.000992	0.00171912	4.34475	ND	52462.7	NA	0.02085	ND	0.001819	0.00171912	NA	ND	452982	NA	0.01682	ND	0.003363	0.00171912	NA	ND	414820	NA	0.01271	ND	0.000635	0.00171912	NA	1.75854e+06	234528	7.4982	0.0056	0.0419899	0.00056	0.00171912	24.4253	535544	103028	5.19804	0.0104	0.0540596	0.00052
	P19	1	A136	ND	156362	NA	0.00992	ND	0.000992	0.00196605	NA	ND	36283.5	NA	0.02085	ND	0.001819	0.00196605	NA	ND	414737	NA	0.01682	ND	0.003363	0.00196605	NA	90845.1	397060	0.228794	0.01271	0.00290797	0.000635	0.00196605	1.47909	4.94953e+06	236034	20.9696	0.0056	0.11743	0.00056	0.00196605	59.7288	2.26758e+06	117695	19.2666	0.0104	0.200372	0.00052
		2	A137	ND	93896.1	NA	0.00992	ND	0.000992	0.00160193	NA	ND	28613.3	NA	0.02085	ND	0.001819	0.00160193	NA	ND	307905	NA	0.01682	ND	0.003363	0.00160193	NA	35297.4	257216	0.137228	0.01271	0.00174417	0.000635	0.00160193	1.0888	2.94732e+06	141586	20.8164	0.0056	0.116572	0.00056	0.00160193	72.7696	1.10839e+06	82707.3	13.4013	0.0104	0.139374	0.00052
		3	A138	ND	79119.6	NA	0.00992	ND	0.000992	0.00184253	NA	ND	ND	NA	ND	ND	0.001819	0.00184253	NA	ND	207856	NA	0.01682	ND	0.003363	0.00184253	NA	61369.4	213913	0.286889	0.01271	0.00364636	0.000635	0.00184253	1.979	3.2493e+06	106542	30.4977	0.0056	0.170787	0.00056	0.00184253	92.6918	1.07462e+06	49499.7	21.7096	0.0104	0.225779	0.00052
	P20	1	A145	ND	172659	NA	0.00992	ND	0.000992	0.00158786	NA	ND	41034	NA	0.02085	ND	0.001819	0.00158786	NA	ND	361052	NA	0.01682	ND	0.003363	0.00158786	NA	48486.5	413855	0.117158	0.01271	0.00148908	0.000635	0.00158786	0.93779	5.27233e+06	186851	28.2168	0.0056	0.158014	0.00056	0.00158786	99.5139	718122	85474.6	8.40158	0.0104	0.0873764	0.00052
		2	A146	ND	153609	NA	0.00992	ND	0.000992	0.00172769	NA	ND	36600.5	NA	0.02085	ND	0.001819	0.00172769	NA	ND	356012	NA	0.01682	ND	0.003363	0.00172769	NA	46361.2	421833	0.109904	0.01271	0.00139688	0.000635	0.00172769	0.808525	6.34821e+06	189928	33.4244	0.0056	0.187176	0.00056	0.00172769	108.339	967044	82921.3	11.6622	0.0104	0.121287	0.00052
		3	A147	ND	238812	NA	0.00992	ND	0.000992	0.00179331	NA	ND	39858	NA	0.02085	ND	0.001819	0.00179331	NA	ND	305871	NA	0.01682	ND	0.003363	0.00179331	NA	53383.5	453989	0.117588	0.01271	0.00149454	0.000635	0.00179331	0.833397	7.12174e+06	178450	39.9089	0.0056	0.22349	0.00056	0.00179331	124.624	1.06793e+06	84064.3	12.7037	0.0104	0.132119	0.00052
	P21	1	A148	264770	172702	1.5331	0.00992	0.0152084	0.000992	0.00182651	8.32648	ND	56430.4	NA	0.02085	ND	0.001819	0.00182651	NA	ND	344318	NA	0.01682	ND	0.003363	0.00182651	NA	ND	407810	NA	0.01271	ND	0.000635	0.00182651	NA	2.94831e+06	181702	16.2261	0.0056	0.0908661	0.00056	0.00182651	49.7485	429611	86093.7	4.99004	0.0104	0.0518964	0.00052
		2	A149	416082	161631	2.57427	0.00992	0.0255368	0.000992	0.00173307	14.735	ND	29149.5	NA	0.02085	ND	0.001819	0.00173307	NA	ND	314302	NA	0.01682	ND	0.003363	0.00173307	NA	ND	385288	NA	0.01271	ND	0.000635	0.00173307	NA	6.58565e+06	168739	39.0285	0.0056	0.21856	0.00056	0.00173307	126.111	1.04877e+06	67778.7	15.4734	0.0104	0.160924	0.00052
		3	A150	290761	156922	1.8529	0.00992	0.0183808	0.000992	0.00161355	11.3915	ND	28469.8	NA	0.02085	ND	0.001819	0.00161355	NA	ND	313091	NA	0.01682	ND	0.003363	0.00161355	NA	ND	453329	NA	0.01271	ND	0.000635	0.00161355	NA	4.89795e+06	181873	26.9305	0.0056	0.150811	0.00056	0.00161355	93.4653	814917	77595.7	10.5021	0.0104	0.109222	0.00052
	P22	1	A124	56596.5	148972	0.379912	0.00992	0.00376873	0.000992	0.00146848	2.56642	ND	42980.7	NA	0.02085	ND	0.001819	0.00146848	NA	ND	633157	NA	0.01682	ND	0.003363	0.00146848	NA	42522.2	602417	0.070586	0.01271	0.000897148	0.000635	0.00146848	0.610936	1.66454e+06	304490	5.46664	0.0056	0.0306132	0.00056	0.00146848	20.8469	424989	118962	3.57249	0.0104	0.0371539	0.00052
		2	A125	84178.8	119926	0.701924	0.00992	0.00696309	0.000992	0.0023071	3.01811	ND	53112	NA	0.02085	ND	0.001819	0.0023071	NA	ND	423755	NA	0.01682	ND	0.003363	0.0023071	NA	63902.1	540159	0.118302	0.01271	0.00150362	0.000635	0.0023071	0.651738	2.58083e+06	245330	10.5198	0.0056	0.0589109	0.00056	0.0023071	25.5346	535674	125611	4.26453	0.0104	0.0443511	0.00052
		3	A126	81585.6	169537	0.481225	0.00992	0.00477375	0.000992	0.00157342	3.034	ND	39770.9	NA	0.02085	ND	0.001819	0.00157342	NA	ND	672186	NA	0.01682	ND	0.003363	0.00157342	NA	44825.5	602006	0.0744601	0.01271	0.000946388	0.000635	0.00157342	0.601485	2.036e+06	288610	7.05451	0.0056	0.0395053	0.00056	0.00157342	25.1079	368838	103164	3.57526	0.0104	0.0371827	0.00052
	P23	1	A166	501045	336908	1.48719	0.00992	0.0147529	0.000992	0.00189957	7.76645	ND	74487.2	NA	0.02085	ND	0.001819	0.00189957	NA	382700	1.0109e+06	0.378574	0.01682	0.00636762	0.003363	0.00189957	3.35214	108910	791386	0.137619	0.01271	0.00174913	0.000635	0.00189957	0.920805	3.17606e+06	400298	7.93423	0.0056	0.0444317	0.00056	0.00189957	23.3904	657441	174924	3.75844	0.0104	0.0390877	0.00052
		2	A167	292599	271689	1.07696	0.00992	0.0106834	0.000992	0.00200448	5.32978	ND	56610.2	NA	0.02085	ND	0.001819	0.00200448	NA	231888	792751	0.29251	0.01682	0.00492002	0.003363	0.00200448	2.45451	69919.8	677342	0.103227	0.01271	0.00131201	0.000635	0.00200448	0.654539	2.25095e+06	304394	7.39488	0.0056	0.0414113	0.00056	0.00200448	20.6594	519460	146027	3.55729	0.0104	0.0369959	0.00052
		3	A168	393082	320642	1.22592	0.00992	0.0121612	0.000992	0.00203616	5.9726	ND	68979.3	NA	0.02085	ND	0.001819	0.00203616	NA	427513	989506	0.432047	0.01682	0.00726703	0.003363	0.00203616	3.56899	131916	781150	0.168874	0.01271	0.00214639	0.000635	0.00203616	1.05413	3.46414e+06	394563	8.77969	0.0056	0.0491663	0.00056	0.00203616	24.1466	808907	173000	4.67575	0.0104	0.0486279	0.00052
	P24	1	A154	ND	178801	NA	0.00992	ND	0.000992	0.00192685	NA	ND	47316.9	NA	0.02085	ND	0.001819	0.00192685	NA	117965	390114	0.302386	0.01682	0.00508614	0.003363	0.00192685	2.63961	ND	470382	NA	0.01271	ND	0.000635	0.00192685	NA	ND	204509	NA	0.0056	ND	0.00056	0.00192685	NA	ND	86998.9	NA	0.0104	ND	0.00052
		2	A155	ND	183703	NA	0.00992	ND	0.000992	0.00217364	NA	ND	31889.5	NA	0.02085	ND	0.001819	0.00217364	NA	182542	427776	0.426723	0.01682	0.00717748	0.003363	0.00217364	3.30205	ND	492709	NA	0.01271	ND	0.000635	0.00217364	NA	ND	201837	NA	0.0056	ND	0.00056	0.00217364	NA	ND	86439.6	NA	0.0104	ND	0.00052
		3	A156	ND	128554	NA	0.00992	ND	0.000992	0.00231077	NA	ND	ND	NA	ND	ND	0.001819	0.00231077	NA	ND	278577	NA	0.01682	ND	0.003363	0.00231077	NA	ND	363533	NA	0.01271	ND	0.000635	0.00231077	NA	ND	136967	NA	0.0056	ND	0.00056	0.00231077	NA	ND	63047.5	NA	0.0104	ND	0.00052
	P25	1	A157	ND	146266	NA	0.00992	ND	0.000992	0.00156031	NA	ND	ND	NA	ND	ND	0.001819	0.00156031	NA	ND	256684	NA	0.01682	ND	0.003363	0.00156031	NA	ND	400985	NA	0.01271	ND	0.000635	0.00156031	NA	ND	131794	NA	0.0056	ND	0.00056	0.00156031	NA	ND	65632.5	NA	0.0104	ND	0.00052
		2	A158	ND	197153	NA	0.00992	ND	0.000992	0.00152361	NA	ND	45019.9	NA	0.02085	ND	0.001819	0.00152361	NA	ND	520707	NA	0.01682	ND	0.003363	0.00152361	NA	ND	524743	NA	0.01271	ND	0.000635	0.00152361	NA	ND	320643	NA	0.0056	ND	0.00056	0.00152361	NA	ND	137498	NA	0.0104	ND	0.00052
		3	A159	ND	49230.9	NA	0.00992	ND	0.000992	0.00158361	NA	ND	ND	NA	ND	ND	0.001819	0.00158361	NA	ND	ND	NA	ND	ND	0.003363	0.00158361	NA	ND	182007	NA	0.01271	ND	0.000635	0.00158361	NA	ND	44147.3	NA	0.0056	ND	0.00056	0.00158361	NA	ND	26693.3	NA	0.0104	ND	0.00052
	P26	1	A127	35328.5	180610	0.195607	0.00992	0.00194042	0.000992	0.00223923	0.866557	ND	31586.8	NA	0.02085	ND	0.001819	0.00223923	NA	ND	735908	NA	0.01682	ND	0.003363	0.00223923	NA	ND	690842	NA	0.01271	ND	0.000635	0.00223923	NA	310147	352407	0.880081	0.0056	0.00492846	0.00056	0.00223923	2.20096	ND	154704	NA	0.0104	ND	0.00052
		2	A128	34079.3	152897	0.222891	0.00992	0.00221108	0.000992	0.00165312	1.33752	ND	51586.7	NA	0.02085	ND	0.001819	0.00165312	NA	ND	727809	NA	0.01682	ND	0.003363	0.00165312	NA	ND	675583	NA	0.01271	ND	0.000635	0.00165312	NA	182287	306252	0.595218	0.0056	0.00333322	0.00056	0.00165312	2.01632	ND	138742	NA	0.0104	ND	0.00052
		3	A129	ND	86544.6	NA	0.00992	ND	0.000992	0.00177982	NA	ND	ND	NA	ND	ND	0.001819	0.00177982	NA	ND	109389	NA	0.01682	ND	0.003363	0.00177982	NA	ND	324663	NA	0.01271	ND	0.000635	0.00177982	NA	129933	156686	0.829259	0.0056	0.00464385	0.00056	0.00177982	2.60917	ND	28872.2	NA	0.0104	ND	0.00052
	P27	1	A142	ND	108333	NA	0.00992	ND	0.000992	0.00151797	NA	ND	31007	NA	0.02085	ND	0.001819	0.00151797	NA	134086	350622	0.382425	0.01682	0.00643238	0.003363	0.00151797	4.23749	66185.5	352519	0.18775	0.01271	0.0023863	0.000635	0.00151797	1.57204	355397	135403	2.62473	0.0056	0.0146985	0.00056	0.00151797	9.68298	62855	55565.1	1.13119	0.0104	0.0117644	0.00052
		2	A143	ND	170965	NA	0.00992	ND	0.000992	0.00171982	NA	ND	49202.9	NA	0.02085	ND	0.001819	0.00171982	NA	206234	318015	0.648503	0.01682	0.0109078	0.003363	0.00171982	6.34242	120106	373780	0.321328	0.01271	0.00408407	0.000635	0.00171982	2.37471	539525	149089	3.61881	0.0056	0.0202653	0.00056	0.00171982	11.7834	92210.7	66641.2	1.38369	0.0104	0.0143904	0.00052
		3	A144	ND	162331	NA	0.00992	ND	0.000992	0.00164141	NA	ND	48599.3	NA	0.02085	ND	0.001819	0.00164141	NA	146834	349307	0.420358	0.01682	0.00707042	0.003363	0.00164141	4.30753	117083	420314	0.278561	0.01271	0.00354051	0.000635	0.00164141	2.15699	492601	154876	3.18062	0.0056	0.0178115	0.00056	0.00164141	10.8513	98966.6	87597.4	1.12979	0.0104	0.0117498	0.00052
	P28	1	A151	ND	171640	NA	0.00992	ND	0.000992	0.00189631	NA	ND	58630.4	NA	0.02085	ND	0.001819	0.00189631	NA	ND	326941	NA	0.01682	ND	0.003363	0.00189631	NA	65788.7	461831	0.142452	0.01271	0.00181056	0.000635	0.00189631	0.954783	121769	212243	0.573722	0.0056	0.00321285	0.00056	0.00189631	1.69426	18638.5	84089.4	0.221651	0.0104	0.00230518	0.00052
		2	A152	ND	166828	NA	0.00992	ND	0.000992	0.00155101	NA	ND	42551	NA	0.02085	ND	0.001819	0.00155101	NA	ND	419335	NA	0.01682	ND	0.003363	0.00155101	NA	50316.7	497292	0.101181	0.01271	0.00128602	0.000635	0.00155101	0.829147	179410	192356	0.932699	0.0056	0.00522311	0.00056	0.00155101	3.36756	19633.2	78848.7	0.248999	0.0104	0.00258959	0.00052
		3	A153	ND	171203	NA	0.00992	ND	0.000992	0.00170205	NA	ND	29806.4	NA	0.02085	ND	0.001819	0.00170205	NA	ND	269869	NA	0.01682	ND	0.003363	0.00170205	NA	37285.2	364748	0.102222	0.01271	0.00129924	0.000635	0.00170205	0.763336	ND	148188	NA	0.0056	ND	0.00056	0.00170205	NA	ND	62640.7	NA	0.0104	ND	0.00052
	P29	1	A139	ND	128576	NA	0.00992	ND	0.000992	0.001792	NA	ND	48908.6	NA	0.02085	ND	0.001819	0.001792	NA	167845	363381	0.461898	0.01682	0.00776913	0.003363	0.001792	4.33545	35014.2	367033	0.095398	0.01271	0.00121251	0.000635	0.001792	0.676623	103250	186574	0.553401	0.0056	0.00309904	0.00056	0.001792	1.72938	20344.5	98609	0.206315	0.0104	0.00214568	0.00052
		2	A140	ND	136261	NA	0.00992	ND	0.000992	0.00177779	NA	ND	35745.2	NA	0.02085	ND	0.001819	0.00177779	NA	168831	346446	0.487322	0.01682	0.00819676	0.003363	0.00177779	4.61065	57323.2	400067	0.143284	0.01271	0.00182114	0.000635	0.00177779	1.02438	72425.5	183017	0.395731	0.0056	0.0022161	0.00056	0.00177779	1.24655	ND	82851.3	NA	0.0104	ND	0.00052
		3	A141	ND	128977	NA	0.00992	ND	0.000992	0.00175476	NA	ND	45457	NA	0.02085	ND	0.001819	0.00175476	NA	118028	329076	0.358664	0.01682	0.00603273	0.003363	0.00175476	3.43792	60884.2	366770	0.166001	0.01271	0.00210987	0.000635	0.00175476	1.20237	118142	147525	0.800827	0.0056	0.00448463	0.00056	0.00175476	2.55569	31436.8	64621.2	0.486478	0.0104	0.00505937	0.00052
	P30	1	A163	112108	296197	0.378492	0.00992	0.00375464	0.000992	0.00169329	2.21736	ND	59213	NA	0.02085	ND	0.001819	0.00169329	NA	ND	891625	NA	0.01682	ND	0.003363	0.00169329	NA	ND	732419	NA	0.01271	ND	0.000635	0.00169329	NA	636835	360224	1.76789	0.0056	0.00990017	0.00056	0.00169329	5.84671	88151	151749	0.580902	0.0104	0.00604138	0.00052
		2	A164	82553.9	352241	0.234367	0.00992	0.00232492	0.000992	0.00170272	1.36542	ND	69201.4	NA	0.02085	ND	0.001819	0.00170272	NA	ND	1.07047e+06	NA	0.01682	ND	0.003363	0.00170272	NA	ND	858494	NA	0.01271	ND	0.000635	0.00170272	NA	618884	419957	1.47368	0.0056	0.00825263	0.00056	0.00170272	4.84673	79399.7	160410	0.494981	0.0104	0.00514781	0.00052
		3	A165	94949.6	348649	0.272335	0.00992	0.00270157	0.000992	0.00169486	1.59398	ND	92130.9	NA	0.02085	ND	0.001819	0.00169486	NA	ND	996972	NA	0.01682	ND	0.003363	0.00169486	NA	ND	850050	NA	0.01271	ND	0.000635	0.00169486	NA	593627	410825	1.44496	0.0056	0.0080918	0.00056	0.00169486	4.77431	105814	188266	0.562043	0.0104	0.00584525	0.00052
[truncated: 498 more columns]
